# Supplementary material for: Remission spectroscopy resolves the mechanism of action of bedaquiline within living mycobacteria
Source: Nat Commun. 2025 Nov 25;16:11018. doi: 10.1038/s41467-025-65928-0 (PMC12695928; doi:10.1038/s41467-025-65928-0)
Supplement: Supplementary file 4 — Source data [file 41467_2025_65928_MOESM4_ESM.xlsx]

## Sheet: Figure 1f
Figure 1f
		Time	OCR	Time	[O2]
		0	71.333	0	100.088
		0.017	71.263	0.017	99.982
		0.033	71.153	0.033	99.826
		0.05	71.068	0.05	99.909
		0.067	71.109	0.067	99.991
		0.083	71.246	0.083	100.138
		0.1	71.482	0.1	100.044
		0.117	71.763	0.117	100.224
		0.133	71.922	0.133	99.903
		0.15	71.762	0.15	99.38
		0.167	71.332	0.167	99.27
		0.183	70.815	0.183	99.074
		0.2	70.452	0.2	99.518
		0.217	70.267	0.217	99.762
		0.233	70.098	0.233	99.314
		0.25	69.922	0.25	99.524
		0.267	69.735	0.267	99.536
		0.283	69.467	0.283	99.28
		0.3	69.206	0.3	99.601
		0.317	69.027	0.317	99.436
		0.333	68.873	0.333	99.417
		0.35	68.861	0.35	99.844
		0.367	69.036	0.367	99.998
		0.383	69.264	0.383	99.92
		0.4	69.403	0.4	99.799
		0.417	69.531	0.417	100.072
		0.433	69.655	0.433	99.948
		0.45	69.813	0.45	100.022
		0.467	69.97	0.467	99.924
		0.483	70.201	0.483	100.097
		0.5	70.56	0.5	100.256
		0.517	70.909	0.517	100.087
		0.533	71.147	0.533	99.921
		0.55	71.19	0.55	99.819
		0.567	71.15	0.567	99.968
		0.583	71.12	0.583	99.651
		0.6	71.126	0.6	99.834
		0.617	71.319	0.617	100.206
		0.633	71.655	0.633	100.233
		0.65	71.859	0.65	99.853
		0.667	71.879	0.667	99.681
		0.683	71.744	0.683	99.516
		0.7	71.496	0.7	99.538
		0.717	71.312	0.717	99.589
		0.733	71.325	0.733	100.001
		0.75	71.578	0.75	100.063
		0.767	71.899	0.767	100.138
		0.783	72.023	0.783	99.595
		0.8	71.803	0.8	99.303
		0.817	71.386	0.817	99.293
		0.833	70.912	0.833	99.301
		0.85	70.467	0.85	99.4
		0.867	70.188	0.867	99.474
		0.883	70.171	0.883	100.045
		0.9	70.432	0.9	100.25
		0.917	70.747	0.917	100.082
		0.933	70.958	0.933	99.836
		0.95	71.082	0.95	99.902
		0.967	71.209	0.967	100.067
		0.983	71.303	0.983	100.129
		1	71.333	1	99.849
		1.017	71.217	1.017	99.644
		1.033	71.139	1.033	99.876
		1.05	71.207	1.05	99.931
		1.067	71.43	1.067	100.27
		1.083	71.634	1.083	100.059
		1.1	71.593	1.1	99.516
		1.117	71.327	1.117	99.567
		1.133	71.102	1.133	99.753
		1.15	70.992	1.15	99.816
		1.167	70.907	1.167	99.771
		1.183	70.84	1.183	99.864
		1.2	70.881	1.2	99.828
		1.217	71.108	1.217	100.235
		1.233	71.353	1.233	100.254
		1.25	71.486	1.25	99.931
		1.267	71.441	1.267	99.87
		1.283	71.273	1.283	99.647
		1.3	71.127	1.3	99.694
		1.317	71.251	1.317	100.468
		1.333	71.684	1.333	100.442
		1.35	72.213	1.35	100.51
		1.367	72.541	1.367	100.042
		1.383	72.523	1.383	99.759
		1.4	72.208	1.4	99.617
		1.417	71.681	1.417	99.369
		1.433	71.127	1.433	99.427
		1.45	70.77	1.45	99.822
		1.467	70.669	1.467	100.098
		1.483	70.749	1.483	100.054
		1.5	70.946	1.5	100.318
		1.517	71.18	1.517	100.496
		1.533	71.224	1.533	99.963
		1.55	70.969	1.55	99.476
		1.567	70.637	1.567	100.044
		1.583	70.508	1.583	100.15
		1.6	70.557	1.6	100.268
		1.617	70.672	1.617	100.263
		1.633	70.774	1.633	100.181
		1.65	70.86	1.65	100.322
		1.667	70.889	1.667	100.243
		1.683	70.896	1.683	100.083
		1.7	70.929	1.7	100.424
		1.717	71.141	1.717	100.443
		1.733	71.456	1.733	100.598
		1.75	71.778	1.75	100.409
		1.767	72.097	1.767	100.368
		1.783	72.405	1.783	100.61
		1.8	72.71	1.8	100.584
		1.817	72.933	1.817	100.372
		1.833	73.18	1.833	100.445
		1.85	73.546	1.85	100.791
		1.867	73.983	1.867	100.66
		1.883	74.385	1.883	100.425
		1.9	74.713	1.9	100.414
		1.917	74.871	1.917	100.178
		1.933	74.915	1.933	100.054
		1.95	74.899	1.95	99.906
		1.967	74.923	1.967	100.087
		1.983	74.997	1.983	100.058
		2	74.976	2	99.659
		2.017	74.745	2.017	99.367
		2.033	74.455	2.033	99.616
		2.05	74.131	2.05	99.354
		2.067	73.69	2.067	99.226
		2.083	73.106	2.083	99.065
		2.1	72.414	2.1	98.779
		2.117	71.82	2.117	99.318
		2.133	71.486	2.133	99.497
		2.15	71.35	2.15	99.763
		2.167	71.283	2.167	99.605
		2.183	71.149	2.183	99.57
		2.2	71.005	2.2	99.625
		2.217	70.95	2.217	99.819
		2.233	71.072	2.233	99.946
		2.25	71.287	2.25	100.123
		2.267	71.547	2.267	100.06
		2.283	71.741	2.283	100.029
		2.3	71.918	2.3	100.065
		2.317	72.012	2.317	100.039
		2.333	71.989	2.333	99.64
		2.35	71.979	2.35	100.068
		2.367	72.095	2.367	100.244
		2.383	72.19	2.383	99.957
		2.4	72.209	2.4	99.956
		2.417	72.189	2.417	99.801
		2.433	72.188	2.433	100.073
		2.45	72.357	2.45	100.336
		2.467	72.617	2.467	100.304
		2.483	72.972	2.483	100.498
		2.5	73.387	2.5	100.548
		2.517	73.79	2.517	100.596
		2.533	74.049	2.533	100.211
		2.55	74.081	2.55	100.185
		2.567	73.891	2.567	99.789
		2.583	73.602	2.583	99.979
		2.6	73.416	2.6	100.039
		2.617	73.423	2.617	100.489
		2.633	73.523	2.633	100.219
		2.65	73.513	2.65	100.078
		2.667	73.415	2.667	99.983
		2.683	73.424	2.683	100.262
		2.7	73.486	2.7	100.424
		2.717	73.471	2.717	100.156
		2.733	73.283	2.733	99.862
		2.75	72.878	2.75	99.494
		2.767	72.552	2.767	100.058
		2.783	72.435	2.783	100.302
		2.8	72.415	2.8	100.316
		2.817	72.371	2.817	100.219
		2.833	72.284	2.833	100.252
		2.85	72.284	2.85	100.513
		2.867	72.344	2.867	100.492
		2.883	72.477	2.883	100.523
		2.9	72.644	2.9	100.579
		2.917	72.887	2.917	100.725
		2.933	73.115	2.933	100.542
		2.95	73.251	2.95	100.494
		2.967	73.164	2.967	100.216
		2.983	73.037	2.983	100.269
		3	72.992	3	100.432
		3.017	73.028	3.017	100.299
		3.033	73.109	3.033	100.553
		3.05	73.158	3.05	100.543
		3.067	73.018	3.067	99.989
		3.083	72.647	3.083	99.875
		3.1	72.153	3.1	99.71
		3.117	71.64	3.117	99.898
		3.133	71.351	3.133	100.222
		3.15	71.38	3.15	100.598
		3.167	71.675	3.167	100.846
		3.183	72.094	3.183	100.645
		3.2	72.477	3.2	100.853
		3.217	72.881	3.217	100.784
		3.233	73.333	3.233	100.871
		3.25	73.782	3.25	100.887
		3.267	74.072	3.267	100.531
		3.283	74.169	3.283	100.219
		3.3	74.313	3.3	100.762
		3.317	74.55	3.317	100.618
		3.333	74.645	3.333	100.285
		3.35	74.578	3.35	100.199
		3.367	74.545	3.367	100.252
		3.383	74.667	3.383	100.626
		3.4	74.92	3.4	100.631
		3.417	75.121	3.417	100.235
		3.433	75.149	3.433	100.112
		3.45	75.068	3.45	100.074
		3.467	74.902	3.467	99.904
		3.483	74.666	3.483	99.949
		3.5	74.404	3.5	100.002
		3.517	74.076	3.517	99.576
		3.533	73.807	3.533	100.028
		3.55	73.661	3.55	100.171
		3.567	73.408	3.567	99.764
		3.583	72.939	3.583	99.489
		3.6	72.369	3.6	99.501
		3.617	71.932	3.617	99.938
		3.633	71.674	3.633	99.831
		3.65	71.49	3.65	99.967
		3.667	71.505	3.667	100.346
		3.683	71.775	3.683	100.587
		3.7	72.143	3.7	100.57
		3.717	72.484	3.717	100.559
		3.733	72.744	3.733	100.6
		3.75	73.004	3.75	100.725
		3.767	73.359	3.767	100.773
		3.783	73.773	3.783	100.845
		3.8	74.166	3.8	100.764
		3.817	74.591	3.817	100.876
		3.833	74.979	3.833	100.705
		3.85	75.272	3.85	100.617
		3.867	75.575	3.867	100.685
		3.883	75.862	3.883	100.477
		3.9	76.168	3.9	100.762
		3.917	76.443	3.917	100.385
		3.933	76.573	3.933	100.165
		3.95	76.522	3.95	100.021
		3.967	76.189	3.967	99.66
		3.983	75.627	3.983	99.425
		4	74.962	4	99.539
		4.017	74.243	4.017	99.404
		4.033	73.571	4.033	99.481
		4.05	73.051	4.05	99.646
		4.067	72.843	4.067	100.119
		4.083	72.955	4.083	100.501
		4.1	73.201	4.1	100.35
		4.117	73.416	4.117	100.154
		4.133	73.653	4.133	100.49
		4.15	73.873	4.15	100.179
		4.167	73.979	4.167	100.098
		4.183	74.121	4.183	100.382
		4.2	74.33	4.2	100.378
		4.217	74.448	4.217	100.113
		4.233	74.467	4.233	100.079
		4.25	74.473	4.25	100.316
		4.267	74.497	4.267	100.177
		4.283	74.44	4.283	99.951
		4.3	74.392	4.3	100.19
		4.317	74.543	4.317	100.523
		4.333	74.851	4.333	100.525
		4.35	75.202	4.35	100.642
		4.367	75.518	4.367	100.275
		4.383	75.794	4.383	100.435
		4.4	76.103	4.4	100.44
		4.417	76.442	4.417	100.544
		4.433	76.71	4.433	100.33
		4.45	76.737	4.45	100.01
		4.467	76.393	4.467	99.384
		4.483	75.691	4.483	99.138
		4.5	74.948	4.5	99.377
		4.517	74.281	4.517	99.44
		4.533	73.607	4.533	99.298
		4.55	72.987	4.55	99.429
		4.567	72.495	4.567	99.732
		4.583	72.102	4.583	99.717
		4.6	71.757	4.6	99.797
		4.617	71.582	4.617	100.053
		4.633	71.677	4.633	100.485
		4.65	72.076	4.65	100.77
		4.667	72.73	4.667	101.141
		4.683	73.511	4.683	101.159
		4.7	74.267	4.7	100.992
		4.717	75.018	4.717	100.853
		4.733	75.473	4.733	100.934
		4.75	75.531	4.75	100.757
		4.767	75.207	4.767	100.506
		4.783	74.618	4.783	100.482
		4.8	73.835	4.8	100.32
		4.817	72.929	4.817	100.301
		4.833	71.895	4.833	100.28
		4.85	70.689	4.85	100.269
		4.867	69.35	4.867	100.377
		4.883	67.875	4.883	100.209
		4.9	66.238	4.9	100.399
		4.917	64.432	4.917	100.398
		4.933	62.373	4.933	100.282
		4.95	59.979	4.95	100.065
		4.967	57.236	4.967	100.258
		4.983	54.109	4.983	100.116
		5	50.436	5	99.953
		5.017	46.042	5.017	99.96
		5.033	40.71	5.033	99.413
		5.05	34.459	5.05	98.246
		5.067	28.413	5.067	100.511
		5.083	24.012	5.083	103.939
		5.1	21.528	5.1	106.209
		5.117	20.296	5.117	107.529
		5.133	19.573	5.133	108.536
		5.15	18.982	5.15	109.328
		5.167	18.43	5.167	110.229
		5.183	18.042	5.183	111.458
		5.2	17.882	5.2	112.501
		5.217	17.901	5.217	113.427
		5.233	18.08	5.233	114.396
		5.25	18.324	5.25	115.153
		5.267	18.599	5.267	115.921
		5.283	18.879	5.283	116.54
		5.3	19.163	5.3	117.297
		5.317	19.413	5.317	117.776
		5.333	19.712	5.333	118.495
		5.35	20.154	5.35	119.291
		5.367	20.726	5.367	119.876
		5.383	21.386	5.383	120.289
		5.4	22.117	5.4	120.586
		5.417	22.695	5.417	121.124
		5.433	23.176	5.433	121.875
		5.45	23.612	5.45	122.093
		5.467	23.921	5.467	122.237
		5.483	24.03	5.483	122.318
		5.5	23.917	5.5	122.39
		5.517	23.62	5.517	122.406
		5.533	23.199	5.533	122.571
		5.55	22.733	5.55	122.718
		5.567	22.235	5.567	122.781
		5.583	21.714	5.583	122.935
		5.6	21.187	5.6	122.929
		5.617	20.619	5.617	122.925
		5.633	20.06	5.633	122.978
		5.65	19.561	5.65	123.082
		5.667	19.15	5.667	123.082
		5.683	18.789	5.683	123.141
		5.7	18.402	5.7	123.023
		5.717	17.926	5.717	122.706
		5.733	17.345	5.733	122.46
		5.75	16.771	5.75	122.528
		5.767	16.245	5.767	122.435
		5.783	15.694	5.783	122.215
		5.8	15.087	5.8	121.897
		5.817	14.487	5.817	121.729
		5.833	14	5.833	121.822
		5.85	13.611	5.85	121.611
		5.867	13.187	5.867	121.18
		5.883	12.636	5.883	120.845
		5.9	12.026	5.9	120.713
		5.917	11.453	5.917	120.557
		5.933	10.913	5.933	120.255
		5.95	10.425	5.95	120.166
		5.967	10.028	5.967	120.003
		5.983	9.698	5.983	119.73
		6	9.413	6	119.556
		6.017	9.172	6.017	119.388
		6.033	8.979	6.033	119.239
		6.05	8.736	6.05	118.771
		6.067	8.452	6.067	118.474
		6.083	8.172	6.083	118.303
		6.1	7.933	6.1	118.114
		6.117	7.772	6.117	117.869
		6.133	7.68	6.133	117.711
		6.15	7.602	6.15	117.365
		6.167	7.476	6.167	117.091
		6.183	7.259	6.183	116.757
		6.2	6.98	6.2	116.346
		6.217	6.75	6.217	116.239
		6.233	6.687	6.233	116.269
		6.25	6.741	6.25	116.015
		6.267	6.819	6.267	115.685
		6.283	6.902	6.283	115.509
		6.3	6.906	6.3	115.124
		6.317	6.78	6.317	114.643
		6.333	6.555	6.333	114.292
		6.35	6.361	6.35	114.325
		6.367	6.258	6.367	114.014
		6.383	6.241	6.383	114.002
		6.4	6.294	6.4	113.628
		6.417	6.361	6.417	113.483
		6.433	6.419	6.433	113.253
		6.45	6.362	6.45	112.777
		6.467	6.183	6.467	112.397
		6.483	5.968	6.483	112.278
		6.5	5.84	6.5	112.165
		6.517	5.8	6.517	112.033
		6.533	5.837	6.533	111.812
		6.55	5.922	6.55	111.671
		6.567	6.069	6.567	111.483
		6.583	6.259	6.583	111.397
		6.6	6.515	6.6	111.223
		6.617	6.743	6.617	110.888
		6.633	6.919	6.633	110.708
		6.65	7.003	6.65	110.278
		6.667	7.003	6.667	110.008
		6.683	6.964	6.683	109.805
		6.7	6.936	6.7	109.682
		6.717	6.956	6.717	109.505
		6.733	7.029	6.733	109.369
		6.75	7.177	6.75	109.242
		6.767	7.324	6.767	108.955
		6.783	7.438	6.783	108.833
		6.8	7.523	6.8	108.472
		6.817	7.538	6.817	108.22
		6.833	7.477	6.833	107.963
		6.85	7.398	6.85	107.867
		6.867	7.348	6.867	107.625
		6.883	7.337	6.883	107.629
		6.9	7.333	6.9	107.275
		6.917	7.342	6.917	107.223
		6.933	7.349	6.933	106.922
		6.95	7.39	6.95	106.976
		6.967	7.449	6.967	106.621
		6.983	7.447	6.983	106.464
		7	7.438	7	106.207
		7.017	7.413	7.017	106.109
		7.033	7.387	7.033	105.865
		7.05	7.374	7.05	105.882
		7.067	7.366	7.067	105.6
		7.083	7.295	7.083	105.339
		7.1	7.218	7.1	105.265
		7.117	7.217	7.117	105.316
		7.133	7.255	7.133	105.068
		7.15	7.277	7.15	104.846
		7.167	7.305	7.167	104.803
		7.183	7.368	7.183	104.732
		7.2	7.44	7.2	104.509
		7.217	7.56	7.217	104.488
		7.233	7.707	7.233	104.436
		7.25	7.846	7.25	104.112
		7.267	7.918	7.267	104.044
		7.283	8	7.283	103.877
		7.3	8.08	7.3	103.752
		7.317	8.198	7.317	103.786
		7.333	8.291	7.333	103.456
		7.35	8.35	7.35	103.377
		7.367	8.414	7.367	103.322
		7.383	8.523	7.383	103.262
		7.4	8.584	7.4	103.023
		7.417	8.624	7.417	102.956
		7.433	8.665	7.433	102.827
		7.45	8.723	7.45	102.807
		7.467	8.734	7.467	102.595
		7.483	8.734	7.483	102.534
		7.5	8.76	7.5	102.465
		7.517	8.849	7.517	102.516
		7.533	8.998	7.533	102.478
		7.55	9.111	7.55	102.237
		7.567	9.137	7.567	102.133
		7.583	9.129	7.583	102.034
		7.6	9.156	7.6	102.103
		7.617	9.155	7.617	101.879
		7.633	9.055	7.633	101.674
		7.65	8.941	7.65	101.708
		7.667	8.889	7.667	101.777
		7.683	8.947	7.683	101.78
		7.7	9.057	7.7	101.793
		7.717	9.163	7.717	101.593
		7.733	9.294	7.733	101.708
		7.75	9.485	7.75	101.648
		7.767	9.663	7.767	101.593
		7.783	9.774	7.783	101.281
		7.8	9.858	7.8	101.405
		7.817	9.973	7.817	101.328
		7.833	10.091	7.833	101.306
		7.85	10.172	7.85	101.167
		7.867	10.159	7.867	100.93
		7.883	10.135	7.883	101.013
		7.9	10.187	7.9	101.074
		7.917	10.259	7.917	101
		7.933	10.286	7.933	100.835
		7.95	10.248	7.95	100.694
		7.967	10.239	7.967	100.868
		7.983	10.294	7.983	100.772
		8	10.357	8	100.747
		8.017	10.413	8.017	100.711
		8.033	10.492	8.033	100.701
		8.05	10.595	8.05	100.759
		8.067	10.711	8.067	100.648
		8.083	10.767	8.083	100.537
		8.1	10.767	8.1	100.502
		8.117	10.73	8.117	100.453
		8.133	10.683	8.133	100.319
		8.15	10.632	8.15	100.405
		8.167	10.629	8.167	100.417
		8.183	10.619	8.183	100.308
		8.2	10.588	8.2	100.302
		8.217	10.542	8.217	100.192
		8.233	10.477	8.233	100.173
		8.25	10.444	8.25	100.282
		8.267	10.458	8.267	100.254
		8.283	10.482	8.283	100.174
		8.3	10.527	8.3	100.221
		8.317	10.547	8.317	100.156
		8.333	10.564	8.333	100.093
		8.35	10.571	8.35	100.14
		8.367	10.57	8.367	100.078
		8.383	10.589	8.383	100.126
		8.4	10.598	8.4	100.066
		8.417	10.601	8.417	100.011
		8.433	10.652	8.433	100.12
		8.45	10.75	8.45	100.144
		8.467	10.862	8.467	100.125
		8.483	10.961	8.483	100.093
		8.5	10.999	8.5	99.993
		8.517	11.022	8.517	100.049
		8.533	11.063	8.533	100.063
		8.55	11.113	8.55	100.033
		8.567	11.157	8.567	100.001
		8.583	11.202	8.583	100.012
		8.6	11.247	8.6	100.013
		8.617	11.287	8.617	100.068
		8.633	11.309	8.633	99.896
		8.65	11.265	8.65	99.948
		8.667	11.19	8.667	99.82
		8.683	11.146	8.683	99.921
		8.7	11.167	8.7	100.102
		8.717	11.21	8.717	99.926
		8.733	11.211	8.733	99.94
		8.75	11.173	8.75	99.947
		8.767	11.101	8.767	99.817
		8.783	10.99	8.783	99.877
		8.8	10.923	8.8	99.946
		8.817	10.93	8.817	99.985
		8.833	11.021	8.833	100.137
		8.85	11.18	8.85	100.101
		8.867	11.338	8.867	100.144
		8.883	11.459	8.883	100.032
		8.9	11.535	8.9	100.037
		8.917	11.57	8.917	99.965
		8.933	11.604	8.933	99.944
		8.95	11.644	8.95	100.074
		8.967	11.671	8.967	99.886
		8.983	11.695	8.983	99.981
		9	11.738	9	100.012
		9.017	11.768	9.017	99.898
		9.033	11.775	9.033	99.954
		9.05	11.753	9.05	99.928
		9.067	11.746	9.067	99.905
		9.083	11.757	9.083	100.023
		9.1	11.794	9.1	99.935
		9.117	11.845	9.117	100.038
		9.133	11.885	9.133	99.969
		9.15	11.884	9.15	99.909
		9.167	11.838	9.167	99.941
		9.183	11.765	9.183	99.91
		9.2	11.731	9.2	99.985
		9.217	11.74	9.217	100.055
		9.233	11.805	9.233	100.058
		9.25	11.86	9.25	100.111
		9.267	11.858	9.267	99.862
		9.283	11.798	9.283	99.959
		9.3	11.735	9.3	99.995
		9.317	11.709	9.317	100.046
		9.333	11.684	9.333	99.949
		9.35	11.664	9.35	100.063
		9.367	11.665	9.367	99.975
		9.383	11.668	9.383	100.091
		9.4	11.701	9.4	100.07
		9.417	11.738	9.417	100.103
		9.433	11.722	9.433	100
		9.45	11.689	9.45	100.039
		9.467	11.612	9.467	99.984
		9.483	11.524	9.483	99.905
		9.5	11.49	9.5	100.075
		9.517	11.534	9.517	100.208
		9.533	11.603	9.533	100.078
		9.55	11.639	9.55	100.117
		9.567	11.619	9.567	99.996
		9.583	11.554	9.583	100.024
		9.6	11.471	9.6	99.975
		9.617	11.444	9.617	100.037
		9.633	11.463	9.633	100.142
		9.65	11.524	9.65	100.209
		9.667	11.57	9.667	100.075
		9.683	11.54	9.683	99.99
		9.7	11.444	9.7	99.965
		9.717	11.395	9.717	100.128
		9.733	11.393	9.733	100.11
		9.75	11.426	9.75	100.11
		9.767	11.508	9.767	100.288
		9.783	11.607	9.783	100.15
		9.8	11.657	9.8	100.183
		9.817	11.654	9.817	100.073
		9.833	11.609	9.833	100.009
		9.85	11.557	9.85	100.148
		9.867	11.544	9.867	100.185
		9.883	11.56	9.883	100.147
		9.9	11.571	9.9	100.185
		9.917	11.604	9.917	100.208
		9.933	11.625	9.933	100.206
		9.95	11.6	9.95	100.056
		9.967	11.565	9.967	100.188
		9.983	11.564	9.983	100.289
		10	11.529	10	100.092
		10.017	11.477	10.017	100.146
		10.033	11.443	10.033	100.288
		10.05	11.412	10.05	100.2
		10.067	11.332	10.067	100.168
		10.083	11.227	10.083	100.191
		10.1	11.131	10.1	100.205
		10.117	11.038	10.117	100.267
		10.133	11.002	10.133	100.366
		10.15	10.969	10.15	100.363
		10.167	10.934	10.167	100.312
		10.183	10.912	10.183	100.409
		10.2	10.9	10.2	100.416
		10.217	10.895	10.217	100.427
		10.233	10.901	10.233	100.53
		10.25	10.91	10.25	100.492
		10.267	10.888	10.267	100.448
		10.283	10.834	10.283	100.514
		10.3	10.766	10.3	100.513
		10.317	10.657	10.317	100.425
		10.333	10.517	10.333	100.538
		10.35	10.419	10.35	100.517
		10.367	10.385	10.367	100.735
		10.383	10.43	10.383	100.825
		10.4	10.519	10.4	100.805
		10.417	10.593	10.417	100.816
		10.433	10.641	10.433	100.744
		10.45	10.688	10.45	100.867
		10.467	10.782	10.467	100.868
		10.483	10.923	10.483	101.052
		10.5	11.08	10.5	100.984
		10.517	11.188	10.517	100.864
		10.533	11.201	10.533	100.775
		10.55	11.162	10.55	100.761
		10.567	11.16	10.567	100.888
		10.583	11.149	10.583	100.782
		10.6	11.118	10.6	100.72
		10.617	11.098	10.617	100.844
		10.633	11.123	10.633	100.897
		10.65	11.156	10.65	100.773
		10.667	11.2	10.667	100.835
		10.683	11.27	10.683	100.865
		10.7	11.385	10.7	100.927
		10.717	11.495	10.717	100.908
		10.733	11.568	10.733	100.821
		10.75	11.579	10.75	100.767
		10.767	11.528	10.767	100.674
		10.783	11.473	10.783	100.732
		10.8	11.44	10.8	100.708
		10.817	11.492	10.817	100.858
		10.833	11.61	10.833	100.952
		10.85	11.732	10.85	100.797
		10.867	11.83	10.867	100.758
		10.883	11.899	10.883	100.834
		10.9	11.897	10.9	100.545
		10.917	11.827	10.917	100.584
		10.933	11.755	10.933	100.522
		10.95	11.727	10.95	100.686
		10.967	11.713	10.967	100.604
		10.983	11.66	10.983	100.526
		11	11.562	11	100.437
		11.017	11.416	11.017	100.443
		11.033	11.296	11.033	100.469
		11.05	11.2	11.05	100.512
		11.067	11.118	11.067	100.466
		11.083	11.056	11.083	100.467
		11.1	11.025	11.1	100.536
		11.117	11.002	11.117	100.472
		11.133	10.967	11.133	100.483
		11.15	10.925	11.15	100.428
		11.167	10.903	11.167	100.517
		11.183	10.932	11.183	100.628
		11.2	11.003	11.2	100.538
		11.217	11.083	11.217	100.599
		11.233	11.137	11.233	100.577
		11.25	11.137	11.25	100.334
		11.267	11.082	11.267	100.385
		11.283	11.045	11.283	100.467
		11.3	11.05	11.3	100.535
		11.317	11.103	11.317	100.503
		11.333	11.161	11.333	100.46
		11.35	11.251	11.35	100.617
		11.367	11.322	11.367	100.443
		11.383	11.352	11.383	100.457
		11.4	11.365	11.4	100.488
		11.417	11.359	11.417	100.415
		11.433	11.312	11.433	100.342
		11.45	11.255	11.45	100.428
		11.467	11.207	11.467	100.363
		11.483	11.174	11.483	100.424
		11.5	11.179	11.5	100.438
		11.517	11.25	11.517	100.54
		11.533	11.365	11.533	100.598
		11.55	11.505	11.55	100.549
		11.567	11.572	11.567	100.492
		11.583	11.548	11.583	100.362
		11.6	11.463	11.6	100.227
		11.617	11.383	11.617	100.437
		11.633	11.34	11.633	100.473
		11.65	11.287	11.65	100.329
		11.667	11.214	11.667	100.401
		11.683	11.15	11.683	100.352
		11.7	11.105	11.7	100.491
		11.717	11.138	11.717	100.516
		11.733	11.193	11.733	100.519
		11.75	11.256	11.75	100.503
		11.767	11.314	11.767	100.509
		11.783	11.343	11.783	100.43
		11.8	11.348	11.8	100.474
		11.817	11.387	11.817	100.461
		11.833	11.432	11.833	100.557
		11.85	11.476	11.85	100.418
		11.867	11.499	11.867	100.51
		11.883	11.513	11.883	100.384
		11.9	11.543	11.9	100.529
		11.917	11.585	11.917	100.466
		11.933	11.604	11.933	100.366
		11.95	11.61	11.95	100.364
		11.967	11.623	11.967	100.47
		11.983	11.64	11.983	100.395
		12	11.643	12	100.346
		12.017	11.65	12.017	100.355
		12.033	11.708	12.033	100.489
		12.05	11.785	12.05	100.407
		12.067	11.845	12.067	100.443
		12.083	11.855	12.083	100.308
		12.1	11.81	12.1	100.262
		12.117	11.781	12.117	100.383
		12.133	11.805	12.133	100.413
		12.15	11.814	12.15	100.241
		12.167	11.807	12.167	100.391
		12.183	11.789	12.183	100.344
		12.2	11.777	12.2	100.339
		12.217	11.755	12.217	100.34
		12.233	11.758	12.233	100.373
		12.25	11.779	12.25	100.419
		12.267	11.808	12.267	100.388
		12.283	11.834	12.283	100.381
		12.3	11.837	12.3	100.36
		12.317	11.851	12.317	100.424
		12.333	11.904	12.333	100.488
		12.35	11.958	12.35	100.402
		12.367	11.972	12.367	100.372
		12.383	11.951	12.383	100.361
		12.4	11.96	12.4	100.382
		12.417	11.986	12.417	100.382
		12.433	12.048	12.433	100.478
		12.45	12.112	12.45	100.416
		12.467	12.064	12.467	100.223
		12.483	11.908	12.483	100.094
		12.5	11.747	12.5	100.176
		12.517	11.678	12.517	100.363
		12.533	11.701	12.533	100.352
		12.55	11.737	12.55	100.326
		12.567	11.761	12.567	100.312
		12.583	11.742	12.583	100.205
		12.6	11.679	12.6	100.213
		12.617	11.632	12.617	100.195
		12.633	11.646	12.633	100.354
		12.65	11.736	12.65	100.343
		12.667	11.831	12.667	100.319
		12.683	11.902	12.683	100.28
		12.7	11.963	12.7	100.3
		12.717	12.013	12.717	100.317
		12.733	12.004	12.733	100.103
		12.75	11.956	12.75	100.181
		12.767	11.93	12.767	100.322
		12.783	11.95	12.783	100.252
		12.8	11.996	12.8	100.325
		12.817	12.069	12.817	100.282
		12.833	12.174	12.833	100.386
		12.85	12.244	12.85	100.276
		12.867	12.276	12.867	100.274
		12.883	12.318	12.883	100.382
		12.9	12.371	12.9	100.302
		12.917	12.4	12.917	100.262
		12.933	12.433	12.933	100.33
		12.95	12.482	12.95	100.3
		12.967	12.507	12.967	100.299
		12.983	12.443	12.983	100.118
		13	12.333	13	100.126
		13.017	12.237	13.017	100.182
		13.033	12.176	13.033	100.233
		13.05	12.105	13.05	100.145
		13.067	12.001	13.067	100.109
		13.083	11.944	13.083	100.117
		13.1	11.991	13.1	100.41
		13.117	12.054	13.117	100.221
		13.133	12.057	13.133	100.167
		13.15	11.996	13.15	100.161
		13.167	11.914	13.167	100.048
		13.183	11.852	13.183	100.247
		13.2	11.88	13.2	100.253
		13.217	11.935	13.217	100.299
		13.233	11.979	13.233	100.24
		13.25	12.023	13.25	100.285
		13.267	12.09	13.267	100.352
		13.283	12.14	13.283	100.227
		13.3	12.175	13.3	100.245
		13.317	12.233	13.317	100.339
		13.333	12.312	13.333	100.254
		13.35	12.36	13.35	100.228
		13.367	12.403	13.367	100.216
		13.383	12.464	13.383	100.272
		13.4	12.545	13.4	100.317
		13.417	12.576	13.417	100.211
		13.433	12.492	13.433	99.961
		13.45	12.327	13.45	100.069
		13.467	12.236	13.467	100.183
		13.483	12.208	13.483	100.202
		13.5	12.166	13.5	100.117
		13.517	12.1	13.517	100.142
		13.533	11.968	13.533	100.021
		13.55	11.86	13.55	100.133
		13.567	11.832	13.567	100.244
		13.583	11.913	13.583	100.371
		13.6	12.03	13.6	100.336
		13.617	12.127	13.617	100.295
		13.633	12.199	13.633	100.276
		13.65	12.233	13.65	100.218
		13.667	12.215	13.667	100.187
		13.683	12.193	13.683	100.248
		13.7	12.133	13.7	100.136
		13.717	12.062	13.717	100.14
		13.733	12.024	13.733	100.254
		13.75	12.041	13.75	100.322
		13.767	12.132	13.767	100.339
		13.783	12.247	13.783	100.388
		13.8	12.342	13.8	100.329
		13.817	12.389	13.817	100.25
		13.833	12.429	13.833	100.34
		13.85	12.491	13.85	100.301
		13.867	12.575	13.867	100.457
		13.883	12.666	13.883	100.317
		13.9	12.703	13.9	100.359
		13.917	12.716	13.917	100.332
		13.933	12.733	13.933	100.413
		13.95	12.758	13.95	100.417
		13.967	12.791	13.967	100.376
		13.983	12.773	13.983	100.302
		14	12.756	14	100.388
		14.017	12.747	14.017	100.346
		14.033	12.764	14.033	100.504
		14.05	12.805	14.05	100.38
		14.067	12.823	14.067	100.391
		14.083	12.843	14.083	100.502
		14.1	12.855	14.1	100.305
		14.117	12.869	14.117	100.515
		14.133	12.873	14.133	100.41
		14.15	12.832	14.15	100.344
		14.167	12.713	14.167	100.245
		14.183	12.567	14.183	100.275
		14.2	12.452	14.2	100.348
		14.217	12.399	14.217	100.346
		14.233	12.432	14.233	100.51
		14.25	12.549	14.25	100.567
		14.267	12.697	14.267	100.524
		14.283	12.823	14.283	100.611
		14.3	12.867	14.3	100.271
		14.317	12.82	14.317	100.394
		14.333	12.756	14.333	100.279
		14.35	12.705	14.35	100.419
		14.367	12.704	14.367	100.451
		14.383	12.688	14.383	100.356
		14.4	12.681	14.4	100.439
		14.417	12.67	14.417	100.42
		14.433	12.629	14.433	100.341
		14.45	12.596	14.45	100.353
		14.467	12.558	14.467	100.473
		14.483	12.59	14.483	100.399
		14.5	12.667	14.5	100.56
		14.517	12.732	14.517	100.421
		14.533	12.762	14.533	100.445
		14.55	12.717	14.55	100.221
		14.567	12.644	14.567	100.378
		14.583	12.602	14.583	100.38
		14.6	12.596	14.6	100.462
		14.617	12.598	14.617	100.439
		14.633	12.558	14.633	100.333
		14.65	12.525	14.65	100.399
		14.667	12.491	14.667	100.387
		14.683	12.492	14.683	100.422
		14.7	12.512	14.7	100.383
		14.717	12.614	14.717	100.456
		14.733	12.766	14.733	100.433
		14.75	12.927	14.75	100.457
		14.767	13.077	14.767	100.377
		14.783	13.222	14.783	100.302
		14.8	13.4	14.8	100.557
		14.817	13.554	14.817	100.287
		14.833	13.656	14.833	100.212
		14.85	13.752	14.85	100.446
		14.867	13.86	14.867	100.214
		14.883	13.929	14.883	100.183
		14.9	14.007	14.9	100.245
		14.917	14.15	14.917	100.279
		14.933	14.397	14.933	100.386
		14.95	14.781	14.95	100.541
		14.967	15.313	14.967	100.608
		14.983	15.971	14.983	100.651
		15	16.677	15	100.654
		15.017	17.355	15.017	100.526
		15.033	17.836	15.033	100.297
		15.05	17.941	15.05	99.524
		15.067	17.67	15.067	99.321
		15.083	17.223	15.083	99.197
		15.1	16.724	15.1	99.102
		15.117	16.233	15.117	99.015
		15.133	15.788	15.133	98.948
		15.15	15.385	15.15	98.913
		15.167	15.06	15.167	98.775
		15.183	14.775	15.183	98.675
		15.2	14.447	15.2	98.41
		15.217	14.075	15.217	98.058
		15.233	13.679	15.233	98.036
		15.25	13.25	15.25	97.62
		15.267	12.799	15.267	97.428
		15.283	12.364	15.283	97.245
		15.3	11.938	15.3	97
		15.317	11.505	15.317	96.647
		15.333	11.054	15.333	96.46
		15.35	10.611	15.35	96.114
		15.367	10.161	15.367	95.84
		15.383	9.734	15.383	95.543
		15.4	9.374	15.4	95.26
		15.417	9.043	15.417	94.991
		15.433	8.738	15.433	94.699
		15.45	8.49	15.45	94.495
		15.467	8.298	15.467	94.217
		15.483	8.149	15.483	93.953
		15.5	8.019	15.5	93.671
		15.517	7.874	15.517	93.298
		15.533	7.692	15.533	92.986
		15.55	7.497	15.55	92.645
		15.567	7.329	15.567	92.381
		15.583	7.196	15.583	92.189
		15.6	7.098	15.6	91.837
		15.617	6.986	15.617	91.5
		15.633	6.868	15.633	91.261
		15.65	6.779	15.65	90.917
		15.667	6.73	15.667	90.764
		15.683	6.702	15.683	90.37
		15.7	6.687	15.7	90.148
		15.717	6.653	15.717	89.764
		15.733	6.606	15.733	89.474
		15.75	6.579	15.75	89.19
		15.767	6.589	15.767	88.997
		15.783	6.619	15.783	88.648
		15.8	6.629	15.8	88.354
		15.817	6.594	15.817	87.992
		15.833	6.504	15.833	87.629
		15.85	6.391	15.85	87.351
		15.867	6.289	15.867	87.076
		15.883	6.201	15.883	86.823
		15.9	6.132	15.9	86.535
		15.917	6.074	15.917	86.238
		15.933	6.06	15.933	86.056
		15.95	6.098	15.95	85.793
		15.967	6.173	15.967	85.566
		15.983	6.236	15.983	85.176
		16	6.304	16	84.95
		16.017	6.347	16.017	84.642
		16.033	6.376	16.033	84.289
		16.05	6.392	16.05	84.082
		16.067	6.418	16.067	83.768
		16.083	6.397	16.083	83.388
		16.1	6.355	16.1	83.145
		16.117	6.318	16.117	82.888
		16.133	6.296	16.133	82.591
		16.15	6.295	16.15	82.365
		16.167	6.301	16.167	82.066
		16.183	6.29	16.183	81.708
		16.2	6.267	16.2	81.449
		16.217	6.271	16.217	81.253
		16.233	6.326	16.233	81.008
		16.25	6.408	16.25	80.762
		16.267	6.461	16.267	80.349
		16.283	6.48	16.283	80.143
		16.3	6.502	16.3	79.859
		16.317	6.494	16.317	79.58
		16.333	6.434	16.333	79.132
		16.35	6.328	16.35	78.919
		16.367	6.244	16.367	78.679
		16.383	6.193	16.383	78.444
		16.4	6.145	16.4	78.112
		16.417	6.145	16.417	78.004
		16.433	6.202	16.433	77.716
		16.45	6.272	16.45	77.423
		16.467	6.346	16.467	77.213
		16.483	6.411	16.483	76.877
		16.5	6.444	16.5	76.614
		16.517	6.438	16.517	76.277
		16.533	6.418	16.533	75.985
		16.55	6.39	16.55	75.788
		16.567	6.344	16.567	75.459
		16.583	6.261	16.583	75.11
		16.6	6.17	16.6	74.923
		16.617	6.121	16.617	74.702
		16.633	6.093	16.633	74.416
		16.65	6.081	16.65	74.201
		16.667	6.079	16.667	73.935
		16.683	6.095	16.683	73.7
		16.7	6.094	16.7	73.372
		16.717	6.087	16.717	73.131
		16.733	6.103	16.733	72.968
		16.75	6.149	16.75	72.694
		16.767	6.167	16.767	72.411
		16.783	6.153	16.783	72.087
		16.8	6.12	16.8	71.833
		16.817	6.081	16.817	71.605
		16.833	6.07	16.833	71.353
		16.85	6.078	16.85	71.184
		16.867	6.095	16.867	70.82
		16.883	6.1	16.883	70.631
		16.9	6.104	16.9	70.365
		16.917	6.11	16.917	70.096
		16.933	6.124	16.933	69.874
		16.95	6.139	16.95	69.63
		16.967	6.136	16.967	69.323
		16.983	6.121	16.983	69.078
		17	6.11	17	68.89
		17.017	6.111	17.017	68.621
		17.033	6.099	17.033	68.343
		17.05	6.074	17.05	68.055
		17.067	6.065	17.067	67.892
		17.083	6.088	17.083	67.66
		17.1	6.111	17.1	67.412
		17.117	6.111	17.117	67.119
		17.133	6.076	17.133	66.815
		17.15	6.028	17.15	66.606
		17.167	5.977	17.167	66.351
		17.183	5.938	17.183	66.166
		17.2	5.904	17.2	65.896
		17.217	5.888	17.217	65.693
		17.233	5.868	17.233	65.447
		17.25	5.862	17.25	65.222
		17.267	5.864	17.267	65
		17.283	5.852	17.283	64.72
		17.3	5.815	17.3	64.464
		17.317	5.805	17.317	64.268
		17.333	5.828	17.333	64.11
		17.35	5.866	17.35	63.856
		17.367	5.885	17.367	63.555
		17.383	5.875	17.383	63.344
		17.4	5.842	17.4	63.063
		17.417	5.76	17.417	62.741
		17.433	5.682	17.433	62.611
		17.45	5.63	17.45	62.393
		17.467	5.584	17.467	62.163
		17.483	5.528	17.483	61.867
		17.5	5.485	17.5	61.72
		17.517	5.483	17.517	61.545
		17.533	5.517	17.533	61.334
		17.55	5.572	17.55	61.112
		17.567	5.645	17.567	60.975
		17.583	5.711	17.583	60.673
		17.6	5.749	17.6	60.405
		17.617	5.756	17.617	60.164
		17.633	5.775	17.633	60.031
		17.65	5.787	17.65	59.688
		17.667	5.783	17.667	59.532
		17.683	5.788	17.683	59.297
		17.7	5.805	17.7	59.083
		17.717	5.833	17.717	58.886
		17.733	5.847	17.733	58.606
		17.75	5.846	17.75	58.401
		17.767	5.825	17.767	58.108
		17.783	5.785	17.783	57.908
		17.8	5.77	17.8	57.749
		17.817	5.771	17.817	57.536
		17.833	5.764	17.833	57.248
		17.85	5.722	17.85	57.05
		17.867	5.663	17.867	56.779
		17.883	5.622	17.883	56.643
		17.9	5.628	17.9	56.482
		17.917	5.656	17.917	56.296
		17.933	5.668	17.933	55.958
		17.95	5.654	17.95	55.797
		17.967	5.641	17.967	55.558
		17.983	5.63	17.983	55.378
		18	5.653	18	55.232
		18.017	5.677	18.017	54.945
		18.033	5.684	18.033	54.732
		18.05	5.683	18.05	54.531
		18.067	5.69	18.067	54.347
		18.083	5.699	18.083	54.08
		18.1	5.698	18.1	53.912
		18.117	5.699	18.117	53.69
		18.133	5.692	18.133	53.441
		18.15	5.664	18.15	53.252
		18.167	5.636	18.167	53.026
		18.183	5.628	18.183	52.862
		18.2	5.633	18.2	52.667
		18.217	5.646	18.217	52.458
		18.233	5.636	18.233	52.233
		18.25	5.606	18.25	52.001
		18.267	5.561	18.267	51.801
		18.283	5.529	18.283	51.616
		18.3	5.507	18.3	51.402
		18.317	5.505	18.317	51.252
		18.333	5.521	18.333	51.078
		18.35	5.516	18.35	50.799
		18.367	5.49	18.367	50.586
		18.383	5.461	18.383	50.438
		18.4	5.428	18.4	50.196
		18.417	5.376	18.417	49.96
		18.433	5.331	18.433	49.824
		18.45	5.298	18.45	49.655
		18.467	5.253	18.467	49.367
		18.483	5.198	18.483	49.225
		18.5	5.15	18.5	49.039
		18.517	5.105	18.517	48.82
		18.533	5.072	18.533	48.684
		18.55	5.069	18.55	48.51
		18.567	5.093	18.567	48.371
		18.583	5.123	18.583	48.141
		18.6	5.143	18.6	47.96
		18.617	5.162	18.617	47.769
		18.633	5.166	18.633	47.546
		18.65	5.157	18.65	47.383
		18.667	5.147	18.667	47.174
		18.683	5.138	18.683	46.998
		18.7	5.138	18.7	46.829
		18.717	5.141	18.717	46.637
		18.733	5.133	18.733	46.427
		18.75	5.128	18.75	46.255
		18.767	5.135	18.767	46.09
		18.783	5.148	18.783	45.907
		18.8	5.157	18.8	45.722
		18.817	5.174	18.817	45.54
		18.833	5.182	18.833	45.338
		18.85	5.184	18.85	45.167
		18.867	5.183	18.867	44.974
		18.883	5.174	18.883	44.793
		18.9	5.168	18.9	44.607
		18.917	5.17	18.917	44.461
		18.933	5.192	18.933	44.318
		18.95	5.202	18.95	44.056
		18.967	5.192	18.967	43.88
		18.983	5.193	18.983	43.765
		19	5.192	19	43.526
		19.017	5.174	19.017	43.326
		19.033	5.167	19.033	43.196
		19.05	5.171	19.05	43.023
		19.067	5.174	19.067	42.841
		19.083	5.168	19.083	42.632
		19.1	5.146	19.1	42.459
		19.117	5.116	19.117	42.257
		19.133	5.092	19.133	42.141
		19.15	5.076	19.15	41.931
		19.167	5.049	19.167	41.743
		19.183	5.019	19.183	41.574
		19.2	4.991	19.2	41.416
		19.217	4.975	19.217	41.264
		19.233	4.964	19.233	41.067
		19.25	4.957	19.25	40.928
		19.267	4.962	19.267	40.769
		19.283	4.979	19.283	40.598
		19.3	5.011	19.3	40.451
		19.317	5.05	19.317	40.288
		19.333	5.069	19.333	40.086
		19.35	5.078	19.35	39.941
		19.367	5.062	19.367	39.694
		19.383	5.035	19.383	39.565
		19.4	5.024	19.4	39.432
		19.417	5.033	19.417	39.248
		19.433	5.043	19.433	39.083
		19.45	5.052	19.45	38.925
		19.467	5.058	19.467	38.762
		19.483	5.04	19.483	38.55
		19.5	5.002	19.5	38.372
		19.517	4.953	19.517	38.187
		19.533	4.906	19.533	38.07
		19.55	4.86	19.55	37.873
		19.567	4.806	19.567	37.707
		19.583	4.748	19.583	37.556
		19.6	4.682	19.6	37.394
		19.617	4.593	19.617	37.17
		19.633	4.493	19.633	37.047
		19.65	4.4	19.65	36.884
		19.667	4.346	19.667	36.818
		19.683	4.342	19.683	36.68
		19.7	4.379	19.7	36.599
		19.717	4.437	19.717	36.413
		19.733	4.471	19.733	36.259
		19.75	4.473	19.75	36.031
		19.767	4.461	19.767	35.913
		19.783	4.471	19.783	35.796
		19.8	4.512	19.8	35.68
		19.817	4.575	19.817	35.539
		19.833	4.641	19.833	35.368
		19.85	4.693	19.85	35.195
		19.867	4.741	19.867	35.051
		19.883	4.779	19.883	34.879
		19.9	4.813	19.9	34.722
		19.917	4.845	19.917	34.588
		19.933	4.863	19.933	34.387
		19.95	4.858	19.95	34.222
		19.967	4.838	19.967	34.035
		19.983	4.807	19.983	33.911
		20	4.782	20	33.758
		20.017	4.759	20.017	33.619
		20.033	4.733	20.033	33.452
		20.05	4.704	20.05	33.304
		20.067	4.689	20.067	33.197
		20.083	4.682	20.083	33.029
		20.1	4.685	20.1	32.9
		20.117	4.678	20.117	32.733
		20.133	4.669	20.133	32.589
		20.15	4.659	20.15	32.452
		20.167	4.66	20.167	32.319
		20.183	4.675	20.183	32.193
		20.2	4.688	20.2	32.01
		20.217	4.693	20.217	31.871
		20.233	4.702	20.233	31.734
		20.25	4.712	20.25	31.586
		20.267	4.716	20.267	31.438
		20.283	4.717	20.283	31.274
		20.3	4.716	20.3	31.132
		20.317	4.73	20.317	31.026
		20.333	4.754	20.333	30.884
		20.35	4.764	20.35	30.686
		20.367	4.761	20.367	30.564
		20.383	4.749	20.383	30.4
		20.4	4.739	20.4	30.269
		20.417	4.733	20.417	30.139
		20.433	4.738	20.433	29.99
		20.45	4.755	20.45	29.892
		20.467	4.777	20.467	29.71
		20.483	4.796	20.483	29.591
		20.5	4.81	20.5	29.439
		20.517	4.81	20.517	29.262
		20.533	4.794	20.533	29.126
		20.55	4.772	20.55	28.979
		20.567	4.743	20.567	28.815
		20.583	4.712	20.583	28.698
		20.6	4.694	20.6	28.572
		20.617	4.685	20.617	28.425
		20.633	4.688	20.633	28.322
		20.65	4.699	20.65	28.185
		20.667	4.697	20.667	28.013
		20.683	4.685	20.683	27.882
		20.7	4.676	20.7	27.734
		20.717	4.677	20.717	27.643
		20.733	4.69	20.733	27.495
		20.75	4.699	20.75	27.355
		20.767	4.704	20.767	27.212
		20.783	4.711	20.783	27.081
		20.8	4.715	20.8	26.944
		20.817	4.726	20.817	26.816
		20.833	4.735	20.833	26.683
		20.85	4.736	20.85	26.522
		20.867	4.729	20.867	26.394
		20.883	4.715	20.883	26.251
		20.9	4.693	20.9	26.094
		20.917	4.672	20.917	25.997
		20.933	4.648	20.933	25.831
		20.95	4.621	20.95	25.715
		20.967	4.605	20.967	25.592
		20.983	4.596	20.983	25.474
		21	4.595	21	25.352
		21.017	4.6	21.017	25.207
		21.033	4.603	21.033	25.086
		21.05	4.607	21.05	24.954
		21.067	4.611	21.067	24.824
		21.083	4.623	21.083	24.719
		21.1	4.631	21.1	24.568
		21.117	4.623	21.117	24.413
		21.133	4.604	21.133	24.293
		21.15	4.582	21.15	24.154
		21.167	4.561	21.167	24.041
		21.183	4.554	21.183	23.922
		21.2	4.561	21.2	23.814
		21.217	4.576	21.217	23.689
		21.233	4.591	21.233	23.547
		21.25	4.611	21.25	23.44
		21.267	4.635	21.267	23.322
		21.283	4.667	21.283	23.205
		21.3	4.695	21.3	23.049
		21.317	4.712	21.317	22.941
		21.333	4.726	21.333	22.798
		21.35	4.725	21.35	22.652
		21.367	4.717	21.367	22.531
		21.383	4.707	21.383	22.414
		21.4	4.695	21.4	22.266
		21.417	4.679	21.417	22.145
		21.433	4.664	21.433	22.025
		21.45	4.661	21.45	21.923
		21.467	4.667	21.467	21.78
		21.483	4.669	21.483	21.668
		21.5	4.671	21.5	21.555
		21.517	4.663	21.517	21.398
		21.533	4.638	21.533	21.27
		21.55	4.605	21.55	21.146
		21.567	4.569	21.567	21.026
		21.583	4.544	21.583	20.916
		21.6	4.529	21.6	20.821
		21.617	4.521	21.617	20.693
		21.633	4.517	21.633	20.57
		21.65	4.524	21.65	20.484
		21.667	4.53	21.667	20.335
		21.683	4.536	21.683	20.232
		21.7	4.558	21.7	20.138
		21.717	4.585	21.717	20.013
		21.733	4.601	21.733	19.87
		21.75	4.607	21.75	19.74
		21.767	4.602	21.767	19.627
		21.783	4.588	21.783	19.496
		21.8	4.563	21.8	19.354
		21.817	4.544	21.817	19.279
		21.833	4.542	21.833	19.179
		21.85	4.551	21.85	19.051
		21.867	4.567	21.867	18.952
		21.883	4.584	21.883	18.817
		21.9	4.602	21.9	18.721
		21.917	4.616	21.917	18.581
		21.933	4.627	21.933	18.474
		21.95	4.637	21.95	18.37
		21.967	4.644	21.967	18.23
		21.983	4.643	21.983	18.099
		22	4.642	22	18.005
		22.017	4.66	22.017	17.928
		22.033	4.679	22.033	17.783
		22.05	4.686	22.05	17.659
		22.067	4.684	22.067	17.542
		22.083	4.674	22.083	17.406
		22.1	4.661	22.1	17.308
		22.117	4.652	22.117	17.193
		22.133	4.658	22.133	17.091
		22.15	4.685	22.15	17.015
		22.167	4.721	22.167	16.904
		22.183	4.753	22.183	16.774
		22.2	4.773	22.2	16.637
		22.217	4.781	22.217	16.525
		22.233	4.786	22.233	16.406
		22.25	4.788	22.25	16.298
		22.267	4.793	22.267	16.179
		22.283	4.796	22.283	16.07
		22.3	4.781	22.3	15.916
		22.317	4.758	22.317	15.808
		22.333	4.735	22.333	15.704
		22.35	4.716	22.35	15.596
		22.367	4.706	22.367	15.509
		22.383	4.705	22.383	15.397
		22.4	4.704	22.4	15.269
		22.417	4.704	22.417	15.173
		22.433	4.706	22.433	15.066
		22.45	4.709	22.45	14.96
		22.467	4.708	22.467	14.834
		22.483	4.707	22.483	14.738
		22.5	4.716	22.5	14.648
		22.517	4.733	22.517	14.54
		22.533	4.747	22.533	14.415
		22.55	4.756	22.55	14.298
		22.567	4.762	22.567	14.187
		22.583	4.772	22.583	14.101
		22.6	4.776	22.6	13.97
		22.617	4.762	22.617	13.821
		22.633	4.736	22.633	13.74
		22.65	4.71	22.65	13.605
		22.667	4.686	22.667	13.513
		22.683	4.676	22.683	13.43
		22.7	4.679	22.7	13.333
		22.717	4.684	22.717	13.225
		22.733	4.686	22.733	13.107
		22.75	4.684	22.75	12.992
		22.767	4.686	22.767	12.924
		22.783	4.702	22.783	12.814
		22.8	4.729	22.8	12.725
		22.817	4.762	22.817	12.625
		22.833	4.79	22.833	12.496
		22.85	4.808	22.85	12.388
		22.867	4.824	22.867	12.287
		22.883	4.832	22.883	12.169
		22.9	4.834	22.9	12.053
		22.917	4.834	22.917	11.952
		22.933	4.835	22.933	11.854
		22.95	4.841	22.95	11.75
		22.967	4.852	22.967	11.641
		22.983	4.857	22.983	11.534
		23	4.86	23	11.431
		23.017	4.852	23.017	11.298
		23.033	4.84	23.033	11.217
		23.05	4.826	23.05	11.1
		23.067	4.811	23.067	10.995
		23.083	4.801	23.083	10.899
		23.1	4.808	23.1	10.828
		23.117	4.823	23.117	10.724
		23.133	4.836	23.133	10.61
		23.15	4.842	23.15	10.502
		23.167	4.839	23.167	10.395
		23.183	4.824	23.183	10.276
		23.2	4.805	23.2	10.169
		23.217	4.795	23.217	10.102
		23.233	4.797	23.233	9.993
		23.25	4.802	23.25	9.896
		23.267	4.81	23.267	9.8
		23.283	4.817	23.283	9.696
		23.3	4.821	23.3	9.587
		23.317	4.825	23.317	9.496
		23.333	4.834	23.333	9.397
		23.35	4.845	23.35	9.304
		23.367	4.855	23.367	9.189
		23.383	4.858	23.383	9.088
		23.4	4.861	23.4	8.992
		23.417	4.864	23.417	8.895
		23.433	4.867	23.433	8.792
		23.45	4.865	23.45	8.691
		23.467	4.86	23.467	8.593
		23.483	4.851	23.483	8.481
		23.5	4.843	23.5	8.381
		23.517	4.845	23.517	8.325
		23.533	4.857	23.533	8.211
		23.55	4.865	23.55	8.106
		23.567	4.863	23.567	8.001
		23.583	4.86	23.583	7.914
		23.6	4.854	23.6	7.808
		23.617	4.845	23.617	7.701
		23.633	4.836	23.633	7.622
		23.65	4.829	23.65	7.512
		23.667	4.817	23.667	7.419
		23.683	4.8	23.683	7.316
		23.7	4.778	23.7	7.217
		23.717	4.758	23.717	7.126
		23.733	4.746	23.733	7.048
		23.75	4.741	23.75	6.959
		23.767	4.736	23.767	6.857
		23.783	4.727	23.783	6.758
		23.8	4.718	23.8	6.673
		23.817	4.709	23.817	6.586
		23.833	4.698	23.833	6.47
		23.85	4.687	23.85	6.403
		23.867	4.683	23.867	6.315
		23.883	4.683	23.883	6.225
		23.9	4.689	23.9	6.143
		23.917	4.698	23.917	6.049
		23.933	4.704	23.933	5.958
		23.95	4.703	23.95	5.854
		23.967	4.693	23.967	5.76
		23.983	4.675	23.983	5.66
		24	4.66	24	5.586
		24.017	4.65	24.017	5.494
		24.033	4.646	24.033	5.419
		24.05	4.646	24.05	5.323
		24.067	4.639	24.067	5.228
		24.083	4.631	24.083	5.149
		24.1	4.62	24.1	5.055
		24.117	4.606	24.117	4.968
		24.133	4.587	24.133	4.866
		24.15	4.559	24.15	4.782
		24.167	4.536	24.167	4.707
		24.183	4.517	24.183	4.622
		24.2	4.495	24.2	4.528
		24.217	4.475	24.217	4.461
		24.233	4.459	24.233	4.379
		24.25	4.438	24.25	4.285
		24.267	4.414	24.267	4.203
		24.283	4.39	24.283	4.124
		24.3	4.371	24.3	4.051
		24.317	4.354	24.317	3.969
		24.333	4.34	24.333	3.892
		24.35	4.321	24.35	3.807
		24.367	4.293	24.367	3.719
		24.383	4.257	24.383	3.623
		24.4	4.224	24.4	3.574
		24.417	4.198	24.417	3.49
		24.433	4.17	24.433	3.413
		24.45	4.141	24.45	3.341
		24.467	4.108	24.467	3.244
		24.483	4.077	24.483	3.204
		24.5	4.047	24.5	3.108
		24.517	4.006	24.517	3.028
		24.533	3.962	24.533	2.96
		24.55	3.918	24.55	2.89
		24.567	3.87	24.567	2.807
		24.583	3.828	24.583	2.765
		24.6	3.791	24.6	2.693
		24.617	3.751	24.617	2.61
		24.633	3.712	24.633	2.557
		24.65	3.673	24.65	2.499
		24.667	3.63	24.667	2.411
		24.683	3.579	24.683	2.349
		24.7	3.526	24.7	2.29
		24.717	3.471	24.717	2.224
		24.733	3.411	24.733	2.153
		24.75	3.344	24.75	2.087
		24.767	3.277	24.767	2.039
		24.783	3.215	24.783	1.988
		24.8	3.155	24.8	1.924
		24.817	3.098	24.817	1.883
		24.833	3.038	24.833	1.817
		24.85	2.981	24.85	1.78
		24.867	2.921	24.867	1.711
		24.883	2.854	24.883	1.658
		24.9	2.783	24.9	1.611
		24.917	2.711	24.917	1.556
		24.933	2.635	24.933	1.515
		24.95	2.558	24.95	1.472
		24.967	2.48	24.967	1.412
		24.983	2.398	24.983	1.384
		25	2.321	25	1.344
		25.017	2.249	25.017	1.307
		25.033	2.178	25.033	1.272
		25.05	2.108	25.05	1.23
		25.067	2.037	25.067	1.204
		25.083	1.964	25.083	1.155
		25.1	1.885	25.1	1.119
		25.117	1.8	25.117	1.08
		25.133	1.711	25.133	1.048
		25.15	1.625	25.15	1.031
		25.167	1.543	25.167	1.008
		25.183	1.469	25.183	0.985
		25.2	1.394	25.2	0.957
		25.217	1.32	25.217	0.934
		25.233	1.246	25.233	0.917
		25.25	1.174	25.25	0.891
		25.267	1.104	25.267	0.881
		25.283	1.037	25.283	0.862
		25.3	0.974	25.3	0.844
		25.317	0.917	25.317	0.845
		25.333	0.862	25.333	0.818
		25.35	0.806	25.35	0.808
		25.367	0.753	25.367	0.797
		25.383	0.702	25.383	0.788
		25.4	0.657	25.4	0.783
		25.417	0.614	25.417	0.77
		25.433	0.571	25.433	0.759
		25.45	0.527	25.45	0.745
		25.467	0.483	25.467	0.736
		25.483	0.445	25.483	0.74
		25.5	0.415	25.5	0.744
		25.517	0.385	25.517	0.726
		25.533	0.352	25.533	0.718
		25.55	0.323	25.55	0.719
		25.567	0.3	25.567	0.724
		25.583	0.28	25.583	0.716
		25.6	0.264	25.6	0.72
		25.617	0.246	25.617	0.707
		25.633	0.227	25.633	0.7
		25.65	0.21	25.65	0.714
		25.667	0.195	25.667	0.696
		25.683	0.184	25.683	0.711
		25.7	0.177	25.7	0.705
		25.717	0.175	25.717	0.709
		25.733	0.174	25.733	0.71
		25.75	0.17	25.75	0.693
		25.767	0.162	25.767	0.695
		25.783	0.153	25.783	0.69
		25.8	0.146	25.8	0.694
		25.817	0.142	25.817	0.696
		25.833	0.137	25.833	0.685
		25.85	0.132	25.85	0.694
		25.867	0.132	25.867	0.698
		25.883	0.133	25.883	0.692
		25.9	0.131	25.9	0.682
		25.917	0.128	25.917	0.69
		25.933	0.124	25.933	0.686
		25.95	0.12	25.95	0.683
		25.967	0.117	25.967	0.685
		25.983	0.116	25.983	0.686
		26	0.114	26	0.682
		26.017	0.117	26.017	0.688
		26.033	0.119	26.033	0.693
		26.05	0.119	26.05	0.674
		26.067	0.114	26.067	0.678
		26.083	0.109	26.083	0.678
		26.1	0.107	26.1	0.681
		26.117	0.106	26.117	0.679
		26.133	0.102	26.133	0.674
		26.15	0.1	26.15	0.679
		26.167	0.097	26.167	0.67
		26.183	0.096	26.183	0.683
		26.2	0.098	26.2	0.684
		26.217	0.1	26.217	0.677
		26.233	0.1	26.233	0.677
		26.25	0.099	26.25	0.669
		26.267	0.098	26.267	0.683
		26.283	0.101	26.283	0.678
		26.3	0.106	26.3	0.68
		26.317	0.11	26.317	0.679
		26.333	0.112	26.333	0.676
		26.35	0.109	26.35	0.662
		26.367	0.104	26.367	0.676
		26.383	0.1	26.383	0.668
		26.4	0.099	26.4	0.669
		26.417	0.098	26.417	0.675
		26.433	0.1	26.433	0.676
		26.45	0.1	26.45	0.661
		26.467	0.098	26.467	0.677
		26.483	0.095	26.483	0.66
		26.5	0.091	26.5	0.662
		26.517	0.09	26.517	0.674
		26.533	0.093	26.533	0.676
		26.55	0.095	26.55	0.667
		26.567	0.095	26.567	0.67
		26.583	0.094	26.583	0.665
		26.6	0.094	26.6	0.668
		26.617	0.094	26.617	0.669
		26.633	0.095	26.633	0.668
		26.65	0.092	26.65	0.662
		26.667	0.09	26.667	0.668
		26.683	0.089	26.683	0.664
		26.7	0.091	26.7	0.668
		26.717	0.095	26.717	0.672
		26.733	0.102	26.733	0.669
		26.75	0.111	26.75	0.675
		26.767	0.118	26.767	0.67
		26.783	0.116	26.783	0.653
		26.8	0.109	26.8	0.654
		26.817	0.103	26.817	0.662
		26.833	0.101	26.833	0.657
		26.85	0.101	26.85	0.665
		26.867	0.102	26.867	0.66
		26.883	0.102	26.883	0.663
		26.9	0.104	26.9	0.661
		26.917	0.108	26.917	0.668
		26.933	0.109	26.933	0.656
		26.95	0.108	26.95	0.654
		26.967	0.106	26.967	0.658
		26.983	0.111	26.983	0.671
		27	0.119	27	0.661
		27.017	0.122	27.017	0.659
		27.033	0.122	27.033	0.652
		27.05	0.117	27.05	0.647
		27.067	0.111	27.067	0.652
		27.083	0.104	27.083	0.647
		27.1	0.096	27.1	0.643
		27.117	0.093	27.117	0.656
		27.133	0.096	27.133	0.659
		27.15	0.096	27.15	0.648
		27.167	0.095	27.167	0.646
		27.183	0.095	27.183	0.659
		27.2	0.096	27.2	0.649
		27.217	0.097	27.217	0.652
		27.233	0.096	27.233	0.654
		27.25	0.097	27.25	0.646
		27.267	0.095	27.267	0.653
		27.283	0.096	27.283	0.645
		27.3	0.1	27.3	0.659
		27.317	0.103	27.317	0.65
		27.333	0.103	27.333	0.648
		27.35	0.103	27.35	0.651
		27.367	0.101	27.367	0.64
		27.383	0.099	27.383	0.646
		27.4	0.097	27.4	0.649
		27.417	0.095	27.417	0.643
		27.433	0.093	27.433	0.646
		27.45	0.09	27.45	0.639
		27.467	0.085	27.467	0.641
		27.483	0.083	27.483	0.652
		27.5	0.083	27.5	0.641
		27.517	0.082	27.517	0.648
		27.533	0.082	27.533	0.642
		27.55	0.081	27.55	0.644
		27.567	0.083	27.567	0.654
		27.583	0.084	27.583	0.64
		27.6	0.082	27.6	0.645
		27.617	0.077	27.617	0.637
		27.633	0.072	27.633	0.641
		27.65	0.069	27.65	0.643
		27.667	0.071	27.667	0.653
		27.683	0.071	27.683	0.639
		27.7	0.068	27.7	0.642
		27.717	0.068	27.717	0.642
		27.733	0.07	27.733	0.65
		27.75	0.077	27.75	0.654
		27.767	0.083	27.767	0.649
		27.783	0.088	27.783	0.646
		27.8	0.094	27.8	0.648
		27.817	0.101	27.817	0.654
		27.833	0.106	27.833	0.648
		27.85	0.108	27.85	0.642
		27.867	0.104	27.867	0.63
		27.883	0.1	27.883	0.646
		27.9	0.1	27.9	0.646
		27.917	0.099	27.917	0.634
		27.933	0.101	27.933	0.649
		27.95	0.105	27.95	0.648
		27.967	0.111	27.967	0.645
		27.983	0.115	27.983	0.644
		28	0.116	28	0.635
		28.017	0.113	28.017	0.637
		28.033	0.113	28.033	0.643
		28.05	0.109	28.05	0.628
		28.067	0.103	28.067	0.63
		28.083	0.096	28.083	0.629
		28.1	0.091	28.1	0.637
		28.117	0.087	28.117	0.632
		28.133	0.081	28.133	0.626
		28.15	0.076	28.15	0.635
		28.167	0.074	28.167	0.637
		28.183	0.071	28.183	0.633
		28.2	0.069	28.2	0.63
		28.217	0.07	28.217	0.642
		28.233	0.073	28.233	0.639
		28.25	0.076	28.25	0.638
		28.267	0.079	28.267	0.635
		28.283	0.082	28.283	0.644
		28.3	0.087	28.3	0.643
		28.317	0.091	28.317	0.637
		28.333	0.093	28.333	0.634
		28.35	0.095	28.35	0.638
		28.367	0.098	28.367	0.638
		28.383	0.101	28.383	0.641
		28.4	0.102	28.4	0.628
		28.417	0.097	28.417	0.627
		28.433	0.093	28.433	0.628
		28.45	0.091	28.45	0.633
		28.467	0.092	28.467	0.638
		28.483	0.094	28.483	0.627
		28.5	0.095	28.5	0.637
		28.517	0.098	28.517	0.639
		28.533	0.1	28.533	0.625
		28.55	0.099	28.55	0.633
		28.567	0.097	28.567	0.626
		28.583	0.095	28.583	0.631
		28.6	0.095	28.6	0.63
		28.617	0.095	28.617	0.629
		28.633	0.094	28.633	0.632
		28.65	0.092	28.65	0.624
		28.667	0.091	28.667	0.629
		28.683	0.087	28.683	0.622
		28.7	0.084	28.7	0.629
		28.717	0.083	28.717	0.631
		28.733	0.082	28.733	0.622
		28.75	0.083	28.75	0.633
		28.767	0.087	28.767	0.63
		28.783	0.089	28.783	0.629
		28.8	0.09	28.8	0.631
		28.817	0.09	28.817	0.625
		28.833	0.091	28.833	0.629
		28.85	0.09	28.85	0.628
		28.867	0.088	28.867	0.622
		28.883	0.087	28.883	0.627
		28.9	0.087	28.9	0.627
		28.917	0.087	28.917	0.621
		28.933	0.088	28.933	0.633
		28.95	0.091	28.95	0.625
		28.967	0.092	28.967	0.629
		28.983	0.09	28.983	0.621
		29	0.085	29	0.612
		29.017	0.082	29.017	0.631
		29.033	0.083	29.033	0.623
		29.05	0.083	29.05	0.627
		29.067	0.08	29.067	0.616
		29.083	0.076	29.083	0.625
		29.1	0.072	29.1	0.614
		29.117	0.071	29.117	0.631
		29.133	0.075	29.133	0.632
		29.15	0.078	29.15	0.624
		29.167	0.079	29.167	0.621
		29.183	0.081	29.183	0.627
		29.2	0.085	29.2	0.632
		29.217	0.087	29.217	0.62
		29.233	0.084	29.233	0.615
		29.25	0.081	29.25	0.628
		29.267	0.081	29.267	0.624
		29.283	0.082	29.283	0.621
		29.3	0.085	29.3	0.634
		29.317	0.09	29.317	0.626
		29.333	0.091	29.333	0.621
		29.35	0.089	29.35	0.617
		29.367	0.087	29.367	0.625
		29.383	0.086	29.383	0.615
		29.4	0.086	29.4	0.627
		29.417	0.09	29.417	0.628
		29.433	0.095	29.433	0.621
		29.45	0.101	29.45	0.633
		29.467	0.104	29.467	0.621
		29.483	0.103	29.483	0.614
		29.5	0.098	29.5	0.617
		29.517	0.093	29.517	0.615
		29.533	0.085	29.533	0.61
		29.55	0.078	29.55	0.612
		29.567	0.076	29.567	0.622
		29.583	0.077	29.583	0.622
		29.6	0.079	29.6	0.621
		29.617	0.081	29.617	0.62
		29.633	0.082	29.633	0.621
		29.65	0.085	29.65	0.623
		29.667	0.089	29.667	0.622
		29.683	0.091	29.683	0.624
		29.7	0.089	29.7	0.606
		29.717	0.083	29.717	0.616
		29.733	0.082	29.733	0.617
		29.75	0.087	29.75	0.626
		29.767	0.093	29.767	0.614
		29.783	0.1	29.783	0.619
		29.8	0.108	29.8	0.628
		29.817	0.116	29.817	0.613
		29.833	0.122	29.833	0.616
		29.85	0.124	29.85	0.608
		29.867	0.128	29.867	0.619
		29.883	0.135	29.883	0.614
		29.9	0.141	29.9	0.611
		29.917	0.149	29.917	0.619
		29.933	0.161	29.933	0.621
		29.95	0.176	29.95	0.616
		29.967	0.19	29.967	0.622
		29.983	0.203	29.983	0.606
		30	0.216	30	0.614
		30.017	0.235	30.017	0.622
		30.033	0.258	30.033	0.614
		30.05	0.284	30.05	0.622
		30.067	0.303	30.067	0.601
		30.083	0.307	30.083	0.579
		30.1	0.295	30.1	0.565
		30.117	0.275	30.117	0.555
		30.133	0.252	30.133	0.563
		30.15	0.23	30.15	0.554
		30.167	0.214	30.167	0.555
		30.183	0.201	30.183	0.566
		30.2	0.19	30.2	0.555
		30.217	0.178	30.217	0.554
		30.233	0.168	30.233	0.557
		30.25	0.162	30.25	0.561
		30.267	0.156	30.267	0.562
		30.283	0.149	30.283	0.551
		30.3	0.141	30.3	0.558
		30.317	0.131	30.317	0.551
		30.333	0.12	30.333	0.55
		30.35	0.111	30.35	0.555
		30.367	0.103	30.367	0.552
		30.383	0.097	30.383	0.555
		30.4	0.09	30.4	0.554
		30.417	0.083	30.417	0.548
		30.433	0.078	30.433	0.551
		30.45	0.081	30.45	0.565
		30.467	0.092	30.467	0.568
		30.483	0.101	30.483	0.566
		30.5	0.102	30.5	0.545
		30.517	0.094	30.517	0.539
		30.533	0.085	30.533	0.558
		30.55	0.079	30.55	0.538
		30.567	0.074	30.567	0.559
		30.583	0.071	30.583	0.548
		30.6	0.07	30.6	0.555
		30.617	0.069	30.617	0.558
		30.633	0.071	30.633	0.551
		30.65	0.074	30.65	0.563
		30.667	0.083	30.667	0.564
		30.683	0.089	30.683	0.558
		30.7	0.089	30.7	0.551
		30.717	0.086	30.717	0.551
		30.733	0.08	30.733	0.547
		30.75	0.077	30.75	0.553
		30.767	0.081	30.767	0.567
		30.783	0.086	30.783	0.554
		30.8	0.086	30.8	0.553
		30.817	0.084	30.817	0.553
		30.833	0.083	30.833	0.554
		30.85	0.088	30.85	0.562
		30.867	0.092	30.867	0.557
		30.883	0.095	30.883	0.557
		30.9	0.096	30.9	0.551
		30.917	0.096	30.917	0.555
		30.933	0.097	30.933	0.553
		30.95	0.1	30.95	0.561
		30.967	0.103	30.967	0.558
		30.983	0.103	30.983	0.549
		31	0.097	31	0.542
		31.017	0.09	31.017	0.549
		31.033	0.086	31.033	0.551
		31.05	0.084	31.05	0.549
		31.067	0.083	31.067	0.551
		31.083	0.082	31.083	0.553
		31.1	0.08	31.1	0.549
		31.117	0.077	31.117	0.547
		31.133	0.077	31.133	0.558
		31.15	0.081	31.15	0.557
		31.167	0.082	31.167	0.552
		31.183	0.081	31.183	0.544
		31.2	0.079	31.2	0.559
		31.217	0.08	31.217	0.552
		31.233	0.081	31.233	0.554
		31.25	0.08	31.25	0.552
		31.267	0.079	31.267	0.545
		31.283	0.081	31.283	0.559
		31.3	0.086	31.3	0.563
		31.317	0.09	31.317	0.55
		31.333	0.093	31.333	0.557
		31.35	0.095	31.35	0.549
		31.367	0.093	31.367	0.547
		31.383	0.09	31.383	0.548
		31.4	0.089	31.4	0.553
		31.417	0.09	31.417	0.551
		31.433	0.092	31.433	0.553
		31.45	0.094	31.45	0.552
		31.467	0.095	31.467	0.552
		31.483	0.094	31.483	0.548
		31.5	0.097	31.5	0.559
		31.517	0.099	31.517	0.547
		31.533	0.102	31.533	0.557
		31.55	0.105	31.55	0.553
		31.567	0.106	31.567	0.544
		31.583	0.103	31.583	0.552
		31.6	0.098	31.6	0.537
		31.617	0.092	31.617	0.543
		31.633	0.088	31.633	0.548
		31.65	0.088	31.65	0.552
		31.667	0.089	31.667	0.549
		31.683	0.088	31.683	0.545
		31.7	0.084	31.7	0.54
		31.717	0.08	31.717	0.547
		31.733	0.077	31.733	0.546
		31.75	0.074	31.75	0.544
		31.767	0.069	31.767	0.543
		31.783	0.067	31.783	0.546
		31.8	0.067	31.8	0.552
		31.817	0.068	31.817	0.552
		31.833	0.067	31.833	0.537
		31.85	0.065	31.85	0.552
		31.867	0.069	31.867	0.559
		31.883	0.071	31.883	0.544
		31.9	0.071	31.9	0.549
		31.917	0.074	31.917	0.558
		31.933	0.076	31.933	0.547
		31.95	0.077	31.95	0.55
		31.967	0.079	31.967	0.551
		31.983	0.082	31.983	0.555
		32	0.085	32	0.554
		32.017	0.087	32.017	0.547
		32.033	0.087	32.033	0.547
		32.05	0.09	32.05	0.556
		32.067	0.093	32.067	0.549
		32.083	0.095	32.083	0.551
		32.1	0.098	32.1	0.553
		32.117	0.099	32.117	0.545
		32.133	0.098	32.133	0.546
		32.15	0.097	32.15	0.549
		32.167	0.094	32.167	0.543
		32.183	0.092	32.183	0.547
		32.2	0.087	32.2	0.537
		32.217	0.083	32.217	0.554
		32.233	0.084	32.233	0.547
		32.25	0.085	32.25	0.546
		32.267	0.086	32.267	0.548
		32.283	0.09	32.283	0.554
		32.3	0.093	32.3	0.546
		32.317	0.094	32.317	0.548
		32.333	0.095	32.333	0.551
		32.35	0.091	32.35	0.534
		32.367	0.087	32.367	0.546
		32.383	0.085	32.383	0.544
		32.4	0.084	32.4	0.544
		32.417	0.086	32.417	0.552
		32.433	0.088	32.433	0.545
		32.45	0.086	32.45	0.54
		32.467	0.083	32.467	0.546
		32.483	0.082	32.483	0.544
		32.5	0.08	32.5	0.549
		32.517	0.08	32.517	0.538
		32.533	0.08	32.533	0.549
		32.55	0.087	32.55	0.558
		32.567	0.096	32.567	0.551
		32.583	0.1	32.583	0.548
		32.6	0.098	32.6	0.537
		32.617	0.093	32.617	0.538
		32.633	0.09	32.633	0.547
		32.65	0.09	32.65	0.544
		32.667	0.088	32.667	0.538
		32.683	0.088	32.683	0.55
		32.7	0.091	32.7	0.547
		32.717	0.088	32.717	0.536
		32.733	0.083	32.733	0.537
		32.75	0.077	32.75	0.542
		32.767	0.071	32.767	0.536
		32.783	0.068	32.783	0.543
		32.8	0.071	32.8	0.55
		32.817	0.077	32.817	0.547
		32.833	0.085	32.833	0.561
		32.85	0.092	32.85	0.541
		32.867	0.094	32.867	0.546
		32.883	0.092	32.883	0.543
		32.9	0.088	32.9	0.531
		32.917	0.082	32.917	0.543
		32.933	0.081	32.933	0.549
		32.95	0.08	32.95	0.535
		32.967	0.074	32.967	0.538
		32.983	0.07	32.983	0.538
		33	0.071	33	0.55
		33.017	0.077	33.017	0.553
		33.033	0.081	33.033	0.543
		33.05	0.085	33.05	0.55
		33.067	0.087	33.067	0.542
		33.083	0.088	33.083	0.544
		33.1	0.087	33.1	0.541
		33.117	0.087	33.117	0.545
		33.133	0.087	33.133	0.543
		33.15	0.085	33.15	0.54
		33.167	0.085	33.167	0.545
		33.183	0.083	33.183	0.537
		33.2	0.085	33.2	0.55
		33.217	0.088	33.217	0.551
		33.233	0.087	33.233	0.526
		33.25	0.085	33.25	0.551
		33.267	0.084	33.267	0.54
		33.283	0.081	33.283	0.532
[truncated: 532 more rows]

## Sheet: Figure 1g
Figure 1g
		Wavelength	difference
		508.64	-0.91
		508.77	-0.96
		508.9	-0.86
		509.03	-0.85
		509.16	-0.82
		509.29	-0.76
		509.42	-0.75
		509.55	-0.73
		509.68	-0.68
		509.81	-0.66
		509.94	-0.64
		510.07	-0.61
		510.2	-0.58
		510.33	-0.5
		510.46	-0.48
		510.59	-0.5
		510.72	-0.45
		510.85	-0.44
		510.98	-0.39
		511.11	-0.37
		511.23	-0.36
		511.36	-0.34
		511.49	-0.32
		511.62	-0.31
		511.75	-0.28
		511.88	-0.26
		512.01	-0.25
		512.14	-0.27
		512.27	-0.26
		512.4	-0.17
		512.53	-0.2
		512.66	-0.17
		512.79	-0.19
		512.92	-0.15
		513.05	-0.14
		513.18	-0.11
		513.31	-0.1
		513.44	-0.1
		513.57	-0.05
		513.7	-0.03
		513.83	0.02
		513.96	0.02
		514.09	0.04
		514.22	0.03
		514.35	0.03
		514.48	0.11
		514.61	0.12
		514.74	0.14
		514.87	0.18
		515	0.24
		515.13	0.19
		515.26	0.22
		515.39	0.27
		515.52	0.32
		515.65	0.3
		515.78	0.32
		515.91	0.37
		516.04	0.38
		516.17	0.41
		516.3	0.36
		516.43	0.44
		516.56	0.51
		516.69	0.48
		516.82	0.54
		516.95	0.54
		517.08	0.52
		517.21	0.59
		517.34	0.59
		517.47	0.61
		517.6	0.65
		517.72	0.69
		517.85	0.7
		517.98	0.72
		518.11	0.74
		518.24	0.74
		518.37	0.77
		518.5	0.79
		518.63	0.79
		518.76	0.84
		518.89	0.9
		519.02	0.88
		519.15	0.95
		519.28	0.95
		519.41	0.99
		519.54	1.01
		519.67	1.05
		519.8	1.1
		519.93	1.15
		520.06	1.19
		520.19	1.19
		520.32	1.25
		520.45	1.26
		520.58	1.33
		520.71	1.35
		520.84	1.37
		520.97	1.39
		521.1	1.48
		521.23	1.48
		521.36	1.49
		521.49	1.56
		521.62	1.57
		521.75	1.61
		521.88	1.65
		522.01	1.67
		522.14	1.62
		522.27	1.67
		522.4	1.68
		522.52	1.69
		522.65	1.68
		522.78	1.67
		522.91	1.71
		523.04	1.68
		523.17	1.67
		523.3	1.63
		523.43	1.64
		523.56	1.63
		523.69	1.6
		523.82	1.53
		523.95	1.57
		524.08	1.53
		524.21	1.49
		524.34	1.45
		524.47	1.4
		524.6	1.35
		524.73	1.32
		524.86	1.24
		524.99	1.21
		525.12	1.15
		525.25	1.08
		525.38	1.05
		525.51	1
		525.64	0.92
		525.77	0.88
		525.9	0.8
		526.03	0.78
		526.16	0.7
		526.29	0.67
		526.41	0.59
		526.54	0.55
		526.67	0.5
		526.8	0.5
		526.93	0.39
		527.06	0.37
		527.19	0.37
		527.32	0.28
		527.45	0.31
		527.58	0.26
		527.71	0.25
		527.84	0.19
		527.97	0.23
		528.1	0.19
		528.23	0.2
		528.36	0.17
		528.49	0.18
		528.62	0.14
		528.75	0.17
		528.88	0.17
		529.01	0.13
		529.14	0.19
		529.27	0.17
		529.4	0.19
		529.53	0.26
		529.66	0.21
		529.78	0.22
		529.91	0.23
		530.04	0.24
		530.17	0.28
		530.3	0.24
		530.43	0.26
		530.56	0.3
		530.69	0.33
		530.82	0.34
		530.95	0.32
		531.08	0.37
		531.21	0.36
		531.34	0.38
		531.47	0.4
		531.6	0.4
		531.73	0.4
		531.86	0.43
		531.99	0.42
		532.12	0.46
		532.25	0.43
		532.38	0.44
		532.51	0.46
		532.64	0.44
		532.76	0.46
		532.89	0.42
		533.02	0.47
		533.15	0.45
		533.28	0.46
		533.41	0.43
		533.54	0.42
		533.67	0.38
		533.8	0.4
		533.93	0.35
		534.06	0.34
		534.19	0.32
		534.32	0.31
		534.45	0.32
		534.58	0.27
		534.71	0.22
		534.84	0.23
		534.97	0.2
		535.1	0.15
		535.23	0.1
		535.35	0.07
		535.48	0.03
		535.61	0
		535.74	-0.03
		535.87	-0.02
		536	-0.11
		536.13	-0.16
		536.26	-0.19
		536.39	-0.23
		536.52	-0.27
		536.65	-0.3
		536.78	-0.32
		536.91	-0.4
		537.04	-0.38
		537.17	-0.47
		537.3	-0.45
		537.43	-0.52
		537.56	-0.53
		537.69	-0.57
		537.82	-0.59
		537.94	-0.63
		538.07	-0.65
		538.2	-0.66
		538.33	-0.69
		538.46	-0.73
		538.59	-0.71
		538.72	-0.73
		538.85	-0.78
		538.98	-0.73
		539.11	-0.74
		539.24	-0.73
		539.37	-0.76
		539.5	-0.81
		539.63	-0.74
		539.76	-0.76
		539.89	-0.75
		540.02	-0.76
		540.14	-0.74
		540.27	-0.73
		540.4	-0.72
		540.53	-0.68
		540.66	-0.71
		540.79	-0.69
		540.92	-0.69
		541.05	-0.67
		541.18	-0.64
		541.31	-0.61
		541.44	-0.61
		541.57	-0.56
		541.7	-0.56
		541.83	-0.56
		541.96	-0.52
		542.09	-0.51
		542.22	-0.5
		542.34	-0.45
		542.47	-0.43
		542.6	-0.39
		542.73	-0.38
		542.86	-0.38
		542.99	-0.34
		543.12	-0.32
		543.25	-0.25
		543.38	-0.25
		543.51	-0.22
		543.64	-0.25
		543.77	-0.18
		543.9	-0.19
		544.03	-0.13
		544.16	-0.12
		544.29	-0.06
		544.41	-0.06
		544.54	-0.02
		544.67	0.02
		544.8	0.04
		544.93	0.13
		545.06	0.12
		545.19	0.22
		545.32	0.22
		545.45	0.3
		545.58	0.34
		545.71	0.42
		545.84	0.47
		545.97	0.57
		546.1	0.61
		546.23	0.7
		546.35	0.77
		546.48	0.87
		546.61	0.98
		546.74	1.07
		546.87	1.18
		547	1.29
		547.13	1.39
		547.26	1.55
		547.39	1.66
		547.52	1.83
		547.65	1.96
		547.78	2.11
		547.91	2.29
		548.04	2.44
		548.16	2.6
		548.29	2.78
		548.42	2.95
		548.55	3.14
		548.68	3.27
		548.81	3.47
		548.94	3.65
		549.07	3.84
		549.2	4.06
		549.33	4.21
		549.46	4.42
		549.59	4.57
		549.72	4.74
		549.84	4.9
		549.97	5.06
		550.1	5.18
		550.23	5.35
		550.36	5.48
		550.49	5.63
		550.62	5.76
		550.75	5.87
		550.88	5.97
		551.01	6.06
		551.14	6.12
		551.27	6.2
		551.4	6.21
		551.52	6.26
		551.65	6.31
		551.78	6.3
		551.91	6.3
		552.04	6.26
		552.17	6.25
		552.3	6.22
		552.43	6.15
		552.56	6.09
		552.69	6.02
		552.82	5.93
		552.95	5.83
		553.08	5.75
		553.2	5.65
		553.33	5.5
		553.46	5.38
		553.59	5.26
		553.72	5.1
		553.85	4.96
		553.98	4.8
		554.11	4.69
		554.24	4.57
		554.37	4.4
		554.5	4.24
		554.63	4.08
		554.75	3.92
		554.88	3.82
		555.01	3.64
		555.14	3.55
		555.27	3.38
		555.4	3.26
		555.53	3.13
		555.66	2.98
		555.79	2.88
		555.92	2.78
		556.05	2.67
		556.17	2.6
		556.3	2.5
		556.43	2.41
		556.56	2.29
		556.69	2.22
		556.82	2.21
		556.95	2.13
		557.08	2.1
		557.21	2.06
		557.34	2
		557.47	1.98
		557.6	1.94
		557.72	1.93
		557.85	1.93
		557.98	1.94
		558.11	1.96
		558.24	1.97
		558.37	2.02
		558.5	2.05
		558.63	2.09
		558.76	2.16
		558.89	2.2
		559.01	2.29
		559.14	2.34
		559.27	2.4
		559.4	2.52
		559.53	2.6
		559.66	2.71
		559.79	2.81
		559.92	2.89
		560.05	3.04
		560.18	3.15
		560.31	3.29
		560.43	3.41
		560.56	3.55
		560.69	3.66
		560.82	3.79
		560.95	3.95
		561.08	4.07
		561.21	4.2
		561.34	4.37
		561.47	4.5
		561.6	4.6
		561.72	4.77
		561.85	4.89
		561.98	5.01
		562.11	5.14
		562.24	5.28
		562.37	5.44
		562.5	5.5
		562.63	5.61
		562.76	5.71
		562.89	5.78
		563.01	5.9
		563.14	5.97
		563.27	6.04
		563.4	6.12
		563.53	6.17
		563.66	6.22
		563.79	6.25
		563.92	6.3
		564.05	6.33
		564.18	6.32
		564.3	6.3
		564.43	6.29
		564.56	6.25
		564.69	6.23
		564.82	6.17
		564.95	6.1
		565.08	6.05
		565.21	5.99
		565.34	5.91
		565.46	5.78
		565.59	5.67
		565.72	5.55
		565.85	5.4
		565.98	5.27
		566.11	5.14
		566.24	4.98
		566.37	4.82
		566.5	4.65
		566.63	4.48
		566.75	4.32
		566.88	4.14
		567.01	3.95
		567.14	3.77
		567.27	3.54
		567.4	3.34
		567.53	3.16
		567.66	2.99
		567.79	2.76
		567.91	2.57
		568.04	2.39
		568.17	2.18
		568.3	1.99
		568.43	1.86
		568.56	1.66
		568.69	1.47
		568.82	1.3
		568.95	1.12
		569.07	0.97
		569.2	0.83
		569.33	0.68
		569.46	0.5
		569.59	0.35
		569.72	0.2
		569.85	0.07
		569.98	-0.07
		570.1	-0.21
		570.23	-0.35
		570.36	-0.42
		570.49	-0.57
		570.62	-0.66
		570.75	-0.8
		570.88	-0.92
		571.01	-1
		571.14	-1.09
		571.26	-1.2
		571.39	-1.31
		571.52	-1.37
		571.65	-1.46
		571.78	-1.56
		571.91	-1.62
		572.04	-1.7
		572.17	-1.77
		572.29	-1.86
		572.42	-1.94
		572.55	-1.97
		572.68	-2.04
		572.81	-2.11
		572.94	-2.15
		573.07	-2.2
		573.2	-2.24
		573.32	-2.3
		573.45	-2.32
		573.58	-2.38
		573.71	-2.41
		573.84	-2.47
		573.97	-2.47
		574.1	-2.53
		574.23	-2.55
		574.35	-2.57
		574.48	-2.62
		574.61	-2.62
		574.74	-2.64
		574.87	-2.68
		575	-2.71
		575.13	-2.73
		575.26	-2.73
		575.38	-2.75
		575.51	-2.77
		575.64	-2.83
		575.77	-2.83
		575.9	-2.82
		576.03	-2.84
		576.16	-2.83
		576.29	-2.84
		576.41	-2.86
		576.54	-2.89
		576.67	-2.87
		576.8	-2.9
		576.93	-2.9
		577.06	-2.9
		577.19	-2.88
		577.31	-2.89
		577.44	-2.88
		577.57	-2.88
		577.7	-2.89
		577.83	-2.9
		577.96	-2.9
		578.09	-2.9
		578.22	-2.91
		578.34	-2.9
		578.47	-2.89
		578.6	-2.92
		578.73	-2.89
		578.86	-2.91
		578.99	-2.92
		579.12	-2.91
		579.24	-2.88
		579.37	-2.89
		579.5	-2.87
		579.63	-2.86
		579.76	-2.87
		579.89	-2.85
		580.02	-2.83
		580.14	-2.82
		580.27	-2.79
		580.4	-2.82
		580.53	-2.82
		580.66	-2.8
		580.79	-2.74
		580.92	-2.79
		581.04	-2.77
		581.17	-2.75
		581.3	-2.73
		581.43	-2.71
		581.56	-2.7
		581.69	-2.66
		581.82	-2.69
		581.94	-2.69
		582.07	-2.67
		582.2	-2.63
		582.33	-2.6
		582.46	-2.61
		582.59	-2.65
		582.72	-2.62
		582.84	-2.58
		582.97	-2.54
		583.1	-2.54
		583.23	-2.52
		583.36	-2.49
		583.49	-2.49
		583.62	-2.44
		583.74	-2.45
		583.87	-2.41
		584	-2.39
		584.13	-2.39
		584.26	-2.35
		584.39	-2.34
		584.52	-2.33
		584.64	-2.29
		584.77	-2.28
		584.9	-2.24
		585.03	-2.23
		585.16	-2.2
		585.29	-2.17
		585.41	-2.19
		585.54	-2.16
		585.67	-2.12
		585.8	-2.08
		585.93	-2.07
		586.06	-2.06
		586.19	-2.01
		586.31	-1.99
		586.44	-1.95
		586.57	-1.95
		586.7	-1.88
		586.83	-1.88
		586.96	-1.87
		587.08	-1.82
		587.21	-1.8
		587.34	-1.78
		587.47	-1.74
		587.6	-1.7
		587.73	-1.72
		587.85	-1.68
		587.98	-1.64
		588.11	-1.64
		588.24	-1.58
		588.37	-1.56
		588.5	-1.53
		588.63	-1.51
		588.75	-1.47
		588.88	-1.42
		589.01	-1.42
		589.14	-1.39
		589.27	-1.37
		589.4	-1.33
		589.52	-1.3
		589.65	-1.21
		589.78	-1.21
		589.91	-1.18
		590.04	-1.13
		590.17	-1.09
		590.29	-1.06
		590.42	-1
		590.55	-0.96
		590.68	-0.93
		590.81	-0.91
		590.94	-0.87
		591.06	-0.8
		591.19	-0.75
		591.32	-0.75
		591.45	-0.75
		591.58	-0.68
		591.71	-0.64
		591.83	-0.62
		591.96	-0.62
		592.09	-0.56
		592.22	-0.5
		592.35	-0.44
		592.48	-0.44
		592.6	-0.42
		592.73	-0.34
		592.86	-0.32
		592.99	-0.25
		593.12	-0.22
		593.25	-0.19
		593.37	-0.14
		593.5	-0.12
		593.63	-0.02
		593.76	0.01
		593.89	0.03
		594.02	0.08
		594.14	0.12
		594.27	0.19
		594.4	0.25
		594.53	0.25
		594.66	0.31
		594.78	0.36
		594.91	0.42
		595.04	0.45
		595.17	0.5
		595.3	0.55
		595.43	0.58
		595.55	0.61
		595.68	0.66
		595.81	0.7
		595.94	0.73
		596.07	0.82
		596.19	0.82
		596.32	0.88
		596.45	0.91
		596.58	0.94
		596.71	1.04
		596.84	1.04
		596.96	1.1
		597.09	1.14
		597.22	1.17
		597.35	1.21
		597.48	1.24
		597.6	1.28
		597.73	1.31
		597.86	1.31
		597.99	1.37
		598.12	1.41
		598.25	1.44
		598.37	1.46
		598.5	1.5
		598.63	1.5
		598.76	1.53
		598.89	1.6
		599.01	1.62
		599.14	1.63
		599.27	1.67
		599.4	1.68
		599.53	1.72
		599.65	1.69
		599.78	1.74
		599.91	1.73
		600.04	1.8
		600.17	1.77
		600.3	1.83
		600.42	1.81
		600.55	1.84
		600.68	1.84
		600.81	1.85
		600.94	1.85
		601.06	1.82
		601.19	1.84
		601.32	1.88
		601.45	1.88
		601.58	1.85
		601.7	1.83
		601.83	1.86
		601.96	1.84
		602.09	1.82
		602.22	1.82
		602.34	1.82
		602.47	1.83
		602.6	1.82
		602.73	1.8
		602.86	1.81
		602.98	1.77
		603.11	1.74
		603.24	1.75
		603.37	1.72
		603.5	1.73
		603.62	1.7
		603.75	1.65
		603.88	1.68
		604.01	1.64
		604.14	1.62
		604.26	1.57
		604.39	1.56
		604.52	1.56
		604.65	1.51
		604.78	1.49
		604.9	1.47
		605.03	1.38
		605.16	1.39
		605.29	1.37
		605.42	1.36
		605.54	1.33
		605.67	1.23
		605.8	1.21
		605.93	1.23
		606.06	1.15
		606.18	1.19
		606.31	1.11
		606.44	1.08
		606.57	1.06
		606.7	1
		606.82	0.97
		606.95	0.96
		607.08	0.92
		607.21	0.88
		607.33	0.86
		607.46	0.81
		607.59	0.76
		607.72	0.74
		607.85	0.73
		607.97	0.69
		608.1	0.64
		608.23	0.6
		608.36	0.54
		608.49	0.52
		608.61	0.48
		608.74	0.48
		608.87	0.47
		609	0.4
		609.13	0.32
		609.25	0.33
		609.38	0.3
		609.51	0.24
		609.64	0.21
		609.76	0.15
		609.89	0.16
		610.02	0.1
		610.15	0.05
		610.28	0.04
		610.4	-0.01
		610.53	-0.06
		610.66	-0.06
		610.79	-0.12
		610.91	-0.11
		611.04	-0.14
		611.17	-0.2
		611.3	-0.21
		611.43	-0.25
		611.55	-0.3
		611.68	-0.34
		611.81	-0.33
		611.94	-0.36
		612.06	-0.4
		612.19	-0.42
		612.32	-0.48
		612.45	-0.43
		612.58	-0.53
		612.7	-0.54
		612.83	-0.57
		612.96	-0.6
		613.09	-0.62
		613.21	-0.65
		613.34	-0.69
		613.47	-0.7
		613.6	-0.76
		613.72	-0.75
		613.85	-0.8
		613.98	-0.84
		614.11	-0.83
		614.24	-0.85
		614.36	-0.87
		614.49	-0.89
		614.62	-0.93
		614.75	-0.95
		614.87	-0.97
		615	-1
		615.13	-1.02
		615.26	-1.02
		615.38	-1.06
		615.51	-1.07
		615.64	-1.08
		615.77	-1.11
		615.9	-1.14
		616.02	-1.13
		616.15	-1.21
		616.28	-1.21
		616.41	-1.22
		616.53	-1.24
		616.66	-1.23
		616.79	-1.28
		616.92	-1.3
		617.04	-1.31
		617.17	-1.31
		617.3	-1.34
		617.43	-1.36
		617.55	-1.35
		617.68	-1.4
		617.81	-1.42
		617.94	-1.39
		618.06	-1.44
		618.19	-1.48
		618.32	-1.47
		618.45	-1.51
		618.58	-1.52
		618.7	-1.52
		618.83	-1.52
		618.96	-1.53
		619.09	-1.55
		619.21	-1.54
		619.34	-1.56
		619.47	-1.58
		619.6	-1.58
		619.72	-1.61
		619.85	-1.63
		619.98	-1.63
		620.11	-1.65
		620.23	-1.64
		620.36	-1.64
		620.49	-1.7
		620.62	-1.7
		620.74	-1.67
		620.87	-1.68
		621	-1.69
		621.13	-1.68
		621.25	-1.7
		621.38	-1.69
		621.51	-1.69
		621.64	-1.71
		621.76	-1.76
		621.89	-1.72
		622.02	-1.71
		622.15	-1.75
		622.27	-1.76
		622.4	-1.78
		622.53	-1.77
		622.65	-1.78
		622.78	-1.81
		622.91	-1.79
		623.04	-1.79
		623.16	-1.84
		623.29	-1.85
		623.42	-1.79
		623.55	-1.83
		623.67	-1.84
		623.8	-1.85
		623.93	-1.86
		624.06	-1.85
		624.18	-1.86
		624.31	-1.88
		624.44	-1.85
		624.57	-1.87
		624.69	-1.91
		624.82	-1.87
		624.95	-1.89
		625.08	-1.91
		625.2	-1.91
		625.33	-1.94
		625.46	-1.91
		625.58	-1.91
		625.71	-1.93
		625.84	-1.93
		625.97	-1.94
		626.09	-1.93
		626.22	-1.94
		626.35	-1.96
		626.48	-1.93
		626.6	-1.94
		626.73	-1.94
		626.86	-1.94
		626.99	-1.96
		627.11	-1.95
		627.24	-1.97
		627.37	-1.94
		627.49	-1.93
		627.62	-1.93
		627.75	-1.95
		627.88	-1.93
		628	-1.95
		628.13	-1.95
		628.26	-1.96
		628.39	-1.96
		628.51	-1.98
		628.64	-1.95
		628.77	-1.98
		628.89	-1.97
		629.02	-1.99
		629.15	-1.98
		629.28	-1.99
		629.4	-1.96
		629.53	-2.02
		629.66	-1.99
		629.79	-1.95
		629.91	-1.99
		630.04	-2.02
		630.17	-2
		630.29	-2
		630.42	-1.98
		630.55	-2
		630.68	-1.99
		630.8	-2.01
		630.93	-1.96
		631.06	-2.01
		631.18	-2
		631.31	-1.98
		631.44	-2.03
		631.57	-2
		631.69	-1.97
		631.82	-2.02
		631.95	-2.02
		632.07	-2
		632.2	-1.99
		632.33	-2.04
		632.46	-1.99
		632.58	-2
		632.71	-2.01
		632.84	-1.98
		632.96	-1.97
		633.09	-1.97
		633.22	-1.98
		633.35	-1.98
		633.47	-1.97
		633.6	-2
		633.73	-1.96
		633.85	-1.99
		633.98	-1.99
		634.11	-2.02
		634.24	-1.98
		634.36	-1.99
		634.49	-2.01
		634.62	-1.97
		634.74	-2.01
		634.87	-1.98
		635	-1.99
		635.12	-1.97
		635.25	-1.97
		635.38	-1.98
		635.51	-1.98
		635.63	-1.99
		635.76	-1.98
		635.89	-1.98
		636.01	-1.99
		636.14	-1.96
		636.27	-1.97
		636.39	-1.94
		636.52	-1.97
		636.65	-2.01
		636.78	-1.98
		636.9	-1.95
		637.03	-1.98
		637.16	-1.94
		637.28	-1.95
		637.41	-1.95
		637.54	-1.97
		637.66	-1.99
		637.79	-2
		637.92	-1.97
		638.05	-1.97
		638.17	-1.98
		638.3	-1.97
		638.43	-1.98
		638.55	-1.93
		638.68	-1.95
		638.81	-1.96
		638.93	-1.97
		639.06	-1.95
		639.19	-1.95
		639.31	-1.98
		639.44	-1.96
		639.57	-1.95
		639.69	-1.95
		639.82	-1.98
		639.95	-1.96

## Sheet: Figure 1h
Figure 1h
		Wavelength	Post KCN	Anoxic	Sdi
		510.1	-0.293956	-0.492363	-0.65768
		510.36	-0.276181	-0.470617	-0.604639
		510.63	-0.268826	-0.449497	-0.57253
		510.89	-0.260954	-0.427606	-0.559287
		511.16	-0.263498	-0.416337	-0.556967
		511.43	-0.235991	-0.404993	-0.504542
		511.69	-0.207974	-0.372887	-0.490994
		511.96	-0.210367	-0.361395	-0.47836
		512.22	-0.202254	-0.319146	-0.434612
		512.49	-0.164548	-0.337508	-0.421771
		512.75	-0.176339	-0.285118	-0.407824
		513.02	-0.168535	-0.293333	-0.394777
		513.29	-0.170681	-0.251475	-0.381625
		513.55	-0.17233	-0.278874	-0.347381
		513.82	-0.144378	-0.236871	-0.324025
		514.08	-0.115933	-0.224131	-0.309585
		514.35	-0.117884	-0.211984	-0.286026
		514.61	-0.129346	-0.229106	-0.29139
		514.88	-0.111201	-0.176816	-0.24763
		515.15	-0.0830061	-0.144453	-0.223767
		515.41	-0.0843283	-0.131368	-0.19884
		515.68	-0.0460381	-0.108864	-0.164777
		515.94	-0.0472684	-0.105643	-0.139658
		516.21	-0.0588831	-0.102997	-0.145396
		516.47	-0.030022	-0.0896415	-0.100086
		516.74	-0.0215421	-0.0668557	-0.115626
		517	-0.0125903	-0.0533653	-0.0801261
		517.27	-0.0140164	-0.0604403	-0.0854701
		517.54	-0.0253948	-0.0574446	-0.0807145
		517.8	0.00369319	-0.0237525	-0.0449299
		518.07	-0.017592	-0.0306188	-0.0599794
		518.33	0.0315854	0.0132058	-0.0240077
		518.6	0.0303929	0.0264768	-0.00886352
		518.86	0.0396593	0.0304332	0.0272942
		519.13	0.0485589	0.0338407	0.012631
		519.4	0.0675052	0.0573174	0.0480655
		519.66	0.0769049	0.0714713	0.084502
		519.93	0.105943	0.125083	0.100127
		520.19	0.12543	0.109367	0.136747
		520.46	0.134558	0.133114	0.142562
		520.72	0.144133	0.157526	0.179365
		520.99	0.163352	0.161407	0.185369
		521.26	0.152616	0.185355	0.201468
		521.52	0.162321	0.199961	0.218544
		521.79	0.201675	0.234042	0.24483
		522.05	0.201466	0.238775	0.252085
		522.32	0.210909	0.242988	0.258558
		522.58	0.200785	0.247848	0.285992
		522.85	0.230317	0.272191	0.29265
		523.12	0.209893	0.256601	0.289401
		523.38	0.219897	0.261651	0.307103
		523.65	0.169561	0.22619	0.264038
		523.91	0.17965	0.201365	0.261915
		524.18	0.139401	0.196034	0.239032
		524.44	0.159573	0.211332	0.267085
		524.71	0.10941	0.176129	0.224383
		524.97	0.119666	0.171551	0.22261
		525.24	0.11959	0.176476	0.250089
		525.51	0.109557	0.181465	0.217659
		525.77	0.0799373	0.127072	0.176146
		526.04	0.0599901	0.132188	0.183895
		526.3	0.0804522	0.137916	0.192554
		526.57	0.0505899	0.123158	0.180481
		526.83	0.0311336	0.109006	0.17931
		527.1	0.0313557	0.104373	0.177413
		527.37	0.0516206	0.119803	0.195606
		527.63	0.0622865	0.115833	0.194691
		527.9	0.0426351	0.101387	0.163059
		528.16	0.0233813	0.0775362	0.172313
		528.43	0.023813	0.103214	0.170855
		528.69	0.0046391	0.0994809	0.170275
		528.96	0.0351536	0.115281	0.17899
		529.22	0.0260591	0.101666	0.188577
		529.49	0.0366558	0.107588	0.207464
		529.76	0.00729428	0.0935715	0.176439
		530.02	0.0183188	0.0901326	0.176275
		530.29	0.0390387	0.106237	0.17542
		530.55	-0.00985851	0.0629142	0.14542
		530.82	0.0109425	0.0891389	0.154735
		531.08	-0.0078769	0.0859313	0.154897
		531.35	0.00300471	0.0522753	0.164381
		531.61	0.00426267	0.0891824	0.154706
		531.88	0.0252244	0.0856451	0.154357
		532.15	-0.0237732	0.0321681	0.124094
		532.41	-0.0423993	0.049247	0.134661
		532.68	-0.0213175	0.0558876	0.124564
		532.94	-0.00986735	0.0630795	0.135291
		533.21	-0.0387066	0.0398372	0.11536
		533.47	-0.0371806	0.0371414	0.116245
		533.74	-0.0359413	0.0440155	0.116478
		534	-0.0143399	0.0614314	0.137522
		534.27	-0.0430226	0.0484211	0.127918
		534.54	-0.0316656	0.0554695	0.128397
		534.8	-0.0299513	0.0430529	0.109678
		535.07	-0.0185169	0.0302159	0.0903191
		535.33	-0.00672826	0.0579094	0.111755
		535.6	-0.00521698	0.0451865	0.112558
		535.86	-0.0533544	0.0329894	0.0941483
		536.13	-0.0117666	0.0403799	0.115111
		536.39	-0.00983063	0.0482917	0.0968557
		536.66	0.0118332	0.0657948	0.127978
		536.93	-0.0464644	0.0433552	0.0991807
		537.19	-0.0244183	0.0414301	0.0711559
		537.46	-0.0126404	0.0491022	0.102517
		537.72	-0.0205219	0.0572844	0.104644
		537.99	-0.0086691	0.0550676	0.0961618
		538.25	0.0135214	0.0633566	0.12844
		538.52	0.00544876	0.0512502	0.0901139
		538.78	-0.00228915	0.0596452	0.102542
		539.05	0.0397123	0.0876487	0.114371
		539.32	0.0417514	0.0757079	0.10628
		539.58	0.00412075	0.0642619	0.108932
		539.85	0.0562333	0.09243	0.120995
		540.11	0.0186732	0.0610886	0.103795
		540.38	0.0608588	0.089365	0.116011
		540.64	0.0633689	0.108127	0.118958
		540.91	0.0656272	0.116511	0.151326
		541.17	0.088207	0.135377	0.16442
		541.44	0.0905375	0.133868	0.176939
		541.71	0.0929046	0.142414	0.179535
		541.97	0.115589	0.181435	0.192848
		542.24	0.118028	0.190086	0.195594
		542.5	0.140781	0.199209	0.209051
		542.77	0.163291	0.227966	0.231946
		543.03	0.176112	0.23719	0.265546
		543.3	0.178693	0.246052	0.27859
		543.56	0.191582	0.275377	0.302333
		543.83	0.214233	0.314343	0.315524
		544.09	0.227191	0.323768	0.339409
		544.36	0.239912	0.342838	0.352747
		544.63	0.262668	0.39196	0.396159
		544.89	0.305727	0.401535	0.420256
		545.16	0.308553	0.420761	0.423814
		545.42	0.331677	0.460435	0.468051
		545.69	0.364572	0.489762	0.511754
		545.95	0.387764	0.509534	0.54613
		546.22	0.410727	0.568964	0.559976
		546.48	0.423984	0.568833	0.58449
		546.75	0.467016	0.608364	0.63848
		547.01	0.500339	0.65833	0.663131
		547.28	0.553438	0.717961	0.727263
		547.55	0.596572	0.737643	0.751467
		547.81	0.599993	0.767755	0.806324
		548.08	0.653194	0.827537	0.840669
		548.34	0.696679	0.877745	0.905662
		548.61	0.739948	0.947625	0.950147
		548.87	0.773497	0.987928	1.02527
		549.14	0.796832	1.03791	1.0599
		549.4	0.870445	1.10831	1.11516
		549.67	0.883846	1.12838	1.14992
		549.93	0.957522	1.17887	1.22532
		550.2	0.980989	1.23905	1.28022
		550.47	1.02449	1.29927	1.31519
		550.73	1.03826	1.31991	1.36079
		551	1.05183	1.35023	1.40589
		551.26	1.09566	1.39095	1.45162
		551.53	1.09929	1.40137	1.45686
		551.79	1.14319	1.46219	1.50272
		552.06	1.11688	1.4527	1.5081
		552.32	1.13084	1.46361	1.50408
		552.59	1.0846	1.44421	1.4996
		552.85	1.08862	1.44521	1.48571
		553.12	1.02244	1.42592	1.48136
		553.38	1.01652	1.38701	1.4576
		553.65	0.990405	1.4078	1.45338
		553.92	0.934323	1.36865	1.43923
		554.18	0.878496	1.32987	1.37567
		554.45	0.842476	1.28081	1.36165
		554.71	0.816709	1.27213	1.32821
		554.98	0.770751	1.23315	1.30432
		555.24	0.725044	1.19456	1.27101
		555.51	0.689149	1.16568	1.24725
		555.77	0.643502	1.14717	1.21406
		556.04	0.637668	1.11839	1.19044
		556.3	0.58208	1.08997	1.17737
		556.57	0.556308	1.06127	1.15387
		556.83	0.530779	1.03294	1.14093
		557.1	0.485068	1.00433	1.11756
		557.36	0.479597	1.00609	1.09475
		557.63	0.443947	0.967573	1.0715
		557.9	0.428327	0.959102	1.06832
		558.16	0.412945	0.930988	1.04569
		558.43	0.387385	0.912606	1.01264
		558.69	0.36206	0.894578	1.02013
		558.96	0.35656	0.866285	0.997202
		559.22	0.361293	0.858342	0.984814
		559.49	0.335853	0.840138	0.962011
		559.75	0.300643	0.812279	0.929742
		560.02	0.285262	0.764162	0.917064
		560.28	0.280108	0.776388	0.914915
		560.55	0.264786	0.768358	0.89236
		560.81	0.259689	0.740668	0.88033
		561.08	0.244425	0.732725	0.867898
		561.34	0.219385	0.725118	0.865985
		561.61	0.234179	0.697261	0.873676
		561.88	0.229003	0.709448	0.861428
		562.14	0.204046	0.681965	0.849693
		562.41	0.218928	0.674238	0.837566
		562.67	0.184027	0.636838	0.815947
		562.94	0.198966	0.669195	0.823941
		563.2	0.19412	0.621877	0.812438
		563.47	0.189116	0.624319	0.780552
		563.73	0.184324	0.627081	0.779164
		564	0.169377	0.609607	0.757397
		564.26	0.17464	0.592451	0.736123
		564.53	0.139749	0.55506	0.704475
		564.79	0.145066	0.547984	0.693315
		565.06	0.150232	0.540677	0.681785
		565.32	0.185603	0.54368	0.680738
		565.59	0.120824	0.486456	0.619325
		565.85	0.146248	0.489538	0.618391
		566.12	0.121524	0.462396	0.557094
		566.39	0.126829	0.455295	0.555857
		566.65	0.102334	0.428497	0.515091
		566.92	0.0976931	0.391478	0.47397
		567.18	0.0932507	0.364758	0.433315
		567.45	0.0986648	0.35782	0.422308
		567.71	0.0742749	0.341178	0.391764
		567.98	0.0797433	0.33432	0.350872
		568.24	0.0554056	0.267755	0.280438
		568.51	0.0509281	0.260978	0.289659
		568.77	0.0366423	0.22449	0.239334
		569.04	0.0322185	0.207792	0.218668
		569.3	0.0179843	0.171381	0.188451
		569.57	0.0336139	0.164763	0.177898
		569.83	0.029431	0.148427	0.14779
		570.1	0.0251138	0.121888	0.117348
		570.36	0.010982	0.0956281	0.0873469
		570.63	0.0167176	0.0991668	0.0870166
		570.89	0.00263647	0.0629824	0.0471222
		571.16	-0.00157538	0.0665991	0.0269025
		571.42	-0.00560603	0.0404895	0.0171142
		571.69	0.000234374	0.0341836	-0.00299554
		571.95	-0.0437461	-0.00185155	-0.0126782
		572.22	-0.0378537	0.00191962	-0.0426786
		572.49	-0.041935	-0.0342701	-0.0926235
		572.75	-0.0358403	-0.0201938	-0.0621479
		573.02	-0.0398701	-0.0563071	-0.111984
		573.28	-0.0237259	-0.0621575	-0.111405
		573.55	-0.0377044	-0.0381948	-0.111133
		573.81	-0.061511	-0.0939722	-0.14045
		574.08	-0.0454386	-0.0899341	-0.130071
		574.34	-0.0491963	-0.0856389	-0.119285
		574.61	-0.0730733	-0.101526	-0.1688
		574.87	-0.0467823	-0.0871583	-0.157911
		575.14	-0.0606089	-0.0929703	-0.14732
		575.4	-0.0642696	-0.108531	-0.166329
		575.67	-0.0680461	-0.124269	-0.165632
		575.93	-0.0616587	-0.139759	-0.17454
		576.2	-0.0653853	-0.125423	-0.183739
		576.46	-0.0489501	-0.120841	-0.192546
		576.73	-0.0626272	-0.126432	-0.18164
		576.99	-0.0661444	-0.13178	-0.170347
		577.26	-0.0497723	-0.147297	-0.189338
		577.52	-0.0532422	-0.142575	-0.187945
		577.79	-0.0668211	-0.15802	-0.206832
		578.05	-0.090244	-0.173228	-0.225341
		578.32	-0.0737742	-0.178601	-0.224125
		578.58	-0.0671503	-0.13374	-0.212535
		578.85	-0.0506321	-0.14904	-0.181218
		579.11	-0.0639617	-0.14411	-0.20953
		579.38	-0.0673953	-0.17934	-0.208111
		579.64	-0.0606787	-0.154341	-0.206325
		579.91	-0.0640644	-0.159499	-0.194806
		580.17	-0.0773018	-0.144432	-0.192923
		580.44	-0.0406399	-0.15952	-0.201303
		580.7	-0.0438315	-0.134385	-0.179324
		580.97	-0.0571223	-0.139403	-0.207604
		581.23	-0.0602684	-0.134201	-0.17553
		581.5	-0.0335121	-0.109148	-0.17371
		581.76	-0.046613	-0.143879	-0.19154
		582.03	-0.0598098	-0.158757	-0.179622
		582.29	-0.0428658	-0.143421	-0.167358
		582.56	-0.0360161	-0.13823	-0.165342
		582.82	-0.00902732	-0.112828	-0.142983
		583.09	-0.0321313	-0.117568	-0.160869
		583.36	-0.0352117	-0.132274	-0.168706
		583.62	-0.058156	-0.126772	-0.146205
		583.89	-0.00119051	-0.111409	-0.113945
		584.15	-0.00409064	-0.105842	-0.131352
		584.42	-0.0170795	-0.100412	-0.118996
		584.68	-0.00993582	-0.0847801	-0.13631
		584.95	-0.0228793	-0.0992824	-0.113858
		585.21	-0.00569199	-0.113586	-0.12108
		585.48	0.00140969	-0.078021	-0.108533
		585.74	0.0186404	-0.0822599	-0.105664
		586.01	-0.00421307	-0.0866287	-0.133022
		586.27	0.0130607	-0.0708037	-0.0800617
		586.54	0.0202519	-0.0651062	-0.0973254
		586.8	0.00756861	-0.0692176	-0.084275
		587.07	0.0248042	-0.0434542	-0.0714451
		587.33	0.0221635	-0.0675024	-0.0783047
		587.6	0.00944331	-0.0716735	-0.0753816
		587.86	0.026845	-0.0456588	-0.0521518
		588.13	0.0541687	-0.0197648	-0.0291361
		588.39	0.0316126	-0.0436875	-0.0558173
		588.66	0.0589799	-0.0177288	-0.0127095
		588.92	0.0664657	-0.0115893	-0.0393022
		589.19	0.0538765	-0.0255661	-0.0361028
		589.45	0.0614039	0.0106352	-0.00260754
		589.72	0.0688579	-0.0232776	-0.00931699
		589.98	0.0964268	0.0229852	0.00426576
		590.25	0.0839237	0.0291361	0.0176469
		590.51	0.101534	0.0554601	0.0313167
		590.78	0.109073	0.0516744	0.034788
		591.04	0.0867246	0.0480592	0.0385443
		591.31	0.104307	0.0443364	0.0421052
		591.57	0.141999	0.0807817	0.0759476
		591.84	0.149623	0.0971216	0.0995977
		592.1	0.167355	0.113627	0.0935257
		592.36	0.135108	0.120162	0.0974955
		592.63	0.152794	0.126594	0.0912775
		592.89	0.180587	0.143189	0.145332
		593.16	0.168315	0.139683	0.139202
		593.42	0.196148	0.166337	0.163341
		593.69	0.173918	0.162893	0.127299
		593.95	0.17179	0.159606	0.131522
		594.22	0.199601	0.166223	0.145566
		594.48	0.207513	0.182994	0.189873
		594.75	0.225365	0.209672	0.194003
		595.01	0.213316	0.196501	0.208393
		595.28	0.251208	0.23324	0.21261
		595.54	0.239199	0.220127	0.217082
		595.81	0.257132	0.246925	0.241385
		596.07	0.285161	0.263871	0.265939
		596.34	0.253134	0.250729	0.270326
		596.6	0.261202	0.277732	0.274963
		596.87	0.269215	0.264649	0.259435
		597.13	0.297322	0.281709	0.294152
		597.4	0.275375	0.298685	0.278708
		597.66	0.323519	0.325802	0.313506
		597.93	0.291612	0.302837	0.308146
		598.19	0.329795	0.32001	0.323025
		598.46	0.317927	0.297104	0.267748
		598.72	0.336147	0.314333	0.332706
		598.99	0.314319	0.321484	0.307512
		599.25	0.332577	0.338769	0.35255
		599.52	0.320787	0.325979	0.337438
		599.78	0.339082	0.333319	0.322555
		600.05	0.317331	0.320586	0.327525
		600.31	0.315664	0.327982	0.332721
		600.58	0.333951	0.315306	0.307772
		600.84	0.332321	0.332756	0.303046
		601.11	0.310647	0.330137	0.308178
		601.37	0.309053	0.307642	0.30353
		601.64	0.297417	0.30508	0.318743
		601.9	0.28586	0.302639	0.294172
		602.17	0.284262	0.280133	0.269465
		602.43	0.282741	0.297746	0.274971
		602.7	0.30118	0.315295	0.290343
		602.96	0.279696	0.292962	0.295926
		603.22	0.268229	0.270656	0.281545
		603.49	0.246724	0.248288	0.247036
		603.75	0.245293	0.286034	0.262731
		604.02	0.253825	0.283722	0.2583
		604.28	0.24243	0.271521	0.244071
		604.55	0.210999	0.249263	0.229719
		604.81	0.229639	0.247115	0.215565
		605.08	0.198245	0.214912	0.20129
		605.34	0.196921	0.222816	0.19721
		605.61	0.215563	0.230667	0.213013
		605.87	0.204274	0.218623	0.179008
		606.14	0.182952	0.206528	0.174887
		606.4	0.181698	0.214536	0.190956
		606.67	0.130413	0.172494	0.156911
		606.93	0.129193	0.190554	0.153053
		607.2	0.147944	0.178566	0.149085
		607.46	0.156758	0.186676	0.1653
		607.73	0.115545	0.174741	0.131407
		607.99	0.104393	0.152903	0.127695
		608.26	0.0932156	0.14102	0.103878
		608.52	0.102098	0.139232	0.120238
		608.78	0.0909979	0.13747	0.106633
		609.05	0.0798727	0.105665	0.132927
		609.31	0.108806	0.143952	0.109393
		609.58	0.0477159	0.1222	0.0757615
		609.84	0.0666828	0.110537	0.0922996
		610.11	0.0556275	0.0988359	0.0687414
		610.37	0.0746279	0.107223	0.0753504
		610.64	0.0536072	0.105573	0.0618656
		610.9	0.0326409	0.10401	0.078545
		611.17	0.0316547	0.0824112	0.0451331
		611.43	0.0407215	0.0808966	0.0518827
		611.7	0.0197695	0.0693491	0.0585434
		611.96	0.0188691	0.0678833	0.0553626
		612.23	0.0179512	0.0763864	0.0320955
		612.49	0.00708363	0.0649691	0.0389841
		612.76	0.0261996	0.0835225	0.0457888
		613.02	0.0153645	0.0621536	0.0327462
		613.28	0.00454537	0.0408082	0.0397374
		613.55	0.00371148	0.049436	0.0366484
		613.81	-0.00707541	0.0381386	0.0137079
		614.08	0.00212411	0.036816	0.0306897
		614.34	-0.00863069	0.0155662	0.00781726
		614.61	-0.00939794	0.0242929	0.0048695
		614.87	-0.0101208	0.0330904	0.0220647
		615.14	-0.020855	0.0218662	-0.000813034
		615.4	-0.0115462	0.0407109	0.00644942
		615.67	0.0177525	0.0295354	-0.00635863
		615.93	-0.0429071	-0.0215731	-0.0190293
		616.2	-0.0235758	-0.0027	-0.011768
		616.46	-0.034204	-0.0137619	0.00562786
		616.72	-0.0248169	-0.0148011	-0.0169437
		616.99	-0.0254372	-0.00585621	0.000420072
		617.25	-0.016019	-0.00684918	-0.00208553
		617.52	-0.016607	-0.00785645	-0.0146534
		617.78	-0.0471578	-0.0388035	-0.0470933
		618.05	-0.0377139	-0.0197632	-0.00959319
		618.31	-0.0282339	-0.0306645	-0.0319679
		618.58	-0.018758	-0.0215769	-0.0244001
		618.84	-0.0192475	0.00756721	-0.00670989
		619.11	-0.0297399	-0.0232981	-0.0290749
		619.37	-0.0101989	-0.0241088	-0.0113201
		619.64	-0.0406598	-0.0249274	-0.0336182
		619.9	-0.0210886	-0.0256931	-0.00579921
		620.16	-0.0315025	-0.036437	-0.0179488
		620.43	-0.0419168	-0.0471862	-0.0401479
		620.69	-0.0523007	-0.0278855	-0.0322338
		620.96	-0.0426839	-0.0185886	-0.014367
		621.22	-0.023038	0.0107564	0.0136104
		621.49	-0.0133902	-0.00990079	0.00154286
		621.75	-0.00371463	-0.000511661	0.00958332
		622.02	-0.0240362	-0.0211232	-0.032419
		622.28	-0.00433103	0.00830971	0.00568412
		622.54	-0.0246115	-0.0222359	-0.0161821
		622.81	-0.0148875	-0.02278	-0.00808786
		623.07	-0.0151387	0.00671788	0.010108
		623.34	0.00461561	0.00621887	-0.00173332
		623.6	0.0143935	0.0157599	0.0265244
		623.87	0.00417799	0.0153057	0.014747
		624.13	0.00398487	-0.00511029	0.00306624
		624.4	-0.0162007	0.00447998	0.00135257
		624.66	0.013635	0.0141068	0.0297329
		624.93	0.0134792	0.0137413	0.0180825
		625.19	-0.00665648	-0.00658939	0.0265237
		625.45	0.0232218	0.0431007	0.0449945
		625.72	0.0131102	0.0128007	0.0234379
		625.98	0.0330169	0.052533	0.0619691
		626.25	0.0229346	0.0322767	0.030475
		626.51	0.0128696	0.0220509	0.0590661
		626.78	0.0328166	0.041838	0.0676341
		627.04	0.0727796	0.0716538	0.0862849
		627.31	0.0527557	0.0514842	0.0649147
		627.57	0.0327466	0.0613415	0.0736249
		627.83	0.0327512	0.051219	0.082364
		628.1	0.0527703	0.0711133	0.0910853
		628.36	0.0628026	0.061032	0.109883
		628.63	0.0628504	0.0609688	0.0886655
		628.89	0.0429102	0.0509284	0.077522
		629.16	0.0529865	0.0709076	0.0863648
		629.42	0.0530737	0.0509078	0.0852796
		629.69	0.0631784	0.0809291	0.0941827
		629.95	0.0532928	0.0809698	0.0831553
		630.21	0.0834205	0.0910302	0.122156
		630.48	0.0835672	0.0911139	0.101149
		630.74	0.0837219	0.0812144	0.110207
		631.01	0.0938965	0.10134	0.129259
		631.27	0.0740781	0.07148	0.138374
		631.54	0.0742806	0.0916465	0.137485
		631.8	0.0644889	0.0918266	0.126658
		632.06	0.0547102	0.102026	0.125858
		632.33	0.124954	0.132254	0.155056
		632.59	0.115202	0.122492	0.174313
		632.86	0.115473	0.132761	0.17357
		633.12	0.0957469	0.123039	0.162882
		633.39	0.126045	0.143348	0.192197
		633.65	0.126346	0.153664	0.191565
		633.92	0.126671	0.144014	0.170938
		634.18	0.116997	0.164369	0.190361
		634.44	0.147337	0.174744	0.209812
		634.71	0.137702	0.145152	0.18927
		634.97	0.138067	0.175565	0.218776

## Sheet: Figure 2a
Figure 2a
		Time	OCR
		0.1	48.49
		0.3	48.403
		0.5	48.563
		0.7	48.946
		0.9	49.155
		1.1	49.32
		1.3	49.663
		1.5	49.803
		1.7	49.679
		1.9	49.205
		2.1	50.789
		2.3	53.531
		2.5	55.045
		2.7	55.515
		2.9	55.168
		3.1	53.913
		3.3	53.017
		3.5	52.37
		3.7	52.278
		3.9	52.388
		4.1	52.675
		4.3	53.143
		4.5	52.98
		4.7	52.333
		4.9	52.043
		5.1	52.271
		5.3	52.203
		5.5	52.309
		5.7	51.759
		5.9	50.994
		6.1	49.565
		6.3	50.135
		6.5	49.841
		6.7	49.988
		6.9	50.181
		7.1	50.469
		7.3	50.399
		7.5	50.663
		7.7	50.344
		7.9	49.849
		8.1	49.262
		8.3	49.181
		8.5	49.927
		8.7	50.032
		8.9	49.228
		9.1	49.145
		9.3	49.378
		9.5	49.488
		9.7	38.833
		9.9	33.351
		10.1	33.394
		10.3	44.875
		10.5	48.546
		10.7	50.712
		10.9	51.747
		11.1	50.951
		11.3	50.324
		11.5	49.357
		11.7	48.669
		11.9	48.2
		12.1	48.005
		12.3	48.389
		12.5	47.959
		12.7	48.553
		12.9	48.381
		13.1	48.79
		13.3	48.395
		13.5	48.912
		13.7	48.492
		13.9	47.929
		14.1	47.876
		14.3	48.28
		14.5	48.314
		14.7	48.237
		14.9	48.736
		15.1	48.148
		15.3	48.158
		15.5	47.886
		15.7	48.09
		15.9	47.99

## Sheet: Figure 2b
Figure 2b
		Time	OCR
		0.1	56.156
		0.4	56.305
		0.6	56.525
		0.8	56.596
		1	56.469
		1.2	56.244
		1.4	56.053
		1.6	56.05
		1.8	55.517
		2	55.013
		2.2	55.006
		2.4	56.488
		2.6	57.643
		2.8	57.732
		3	58.42
		3.2	58.437
		3.4	58.454
		3.6	57.939
		3.8	58.213
		4	58.377
		4.2	58.652
		4.4	58.561
		4.6	58.504
		4.8	58.509
		5	59.158
		5.2	59.316
		5.4	59.366
		5.6	58.804
		5.8	58.391
		6	58.108
		6.2	58.623
		6.4	59.817
		6.6	60.8
		6.8	61.035
		7	61.464
		7.2	61.511
		7.4	61.473
		7.6	61.309
		7.8	61.911
		8	62.078
		8.2	62.08
		8.4	61.405
		8.6	61.478
		8.8	61.105
		9	62.349
		9.2	62.109
		9.4	61.856
		9.6	61.505
		9.8	50.3
		10	46.308
		10.2	48.087
		10.4	59.327
		10.6	62.302
		10.8	65.1
		11	66.151
		11.2	66.12
		11.4	65.693
		11.6	64.768
		11.8	64.369
		12	64.057
		12.2	64.343
		12.4	64.555
		12.6	64.66
		12.8	65.128
		13	65.228
		13.2	64.713
		13.4	64.569
		13.6	64.238
		13.8	64.002
		14	64.755
		14.2	64.881
		14.4	65.112
		14.492	65.036

## Sheet: Figure 2c
Figure 2c
		Time	OCR
		0	22.918
		0.2	22.953
		0.4	22.95
		0.6	23.029
		0.8	22.99
		1	22.886
		1.2	22.887
		1.4	22.931
		1.6	22.876
		1.8	22.772
		2	22.723
		2.2	22.665
		2.4	22.528
		2.6	22.366
		2.8	21.846
		3	21.479
		3.2	21.273
		3.4	21.2
		3.6	21.168
		3.8	21.613
		4	21.975
		4.2	22.088
		4.4	22.177
		4.6	22.261
		4.8	22.282
		5	22.258
		5.2	22.279
		5.4	22.331
		5.6	22.389
		5.8	22.423
		6	22.51
		6.2	22.611
		6.4	22.64
		6.6	22.688
		6.8	22.834
		7	22.893
		7.2	22.936
		7.4	23.045
		7.6	23.195
		7.8	23.178
		8	23.248
		8.2	23.346
		8.4	23.437
		8.6	23.49
		8.8	23.687
		9	23.827
		9.2	23.881
		9.4	23.987
		9.6	24.098
		9.8	24.145
		10	24.259
		10.2	24.436
		10.4	24.499
		10.6	24.6
		10.8	24.735
		11	24.808
		11.2	24.981
		11.4	25.133
		11.6	25.237
		11.8	25.362
		12	25.486
		12.2	25.578
		12.4	25.734
		12.6	25.897
		12.8	26.014
		13	26.165
		13.2	26.249
		13.4	26.367
		13.6	26.462
		13.8	26.614
		14	26.702
		14.2	26.759
		14.4	26.788
		14.6	26.924
		14.8	27.008
		15	27.133
		15.2	27.313
		15.4	27.459
		15.6	27.498
		15.8	27.611
		16	27.755
		16.2	27.882
		16.4	27.911
		16.6	28.029
		16.8	28.137
		17	28.12
		17.2	28.166
		17.4	28.392
		17.6	28.494
		17.8	28.558
		18	28.736
		18.2	28.834
		18.4	28.845
		18.6	28.944
		18.8	28.967
		19	29.034
		19.2	29.103
		19.4	29.158
		19.6	29.214
		19.8	29.404
		20	29.438
		20.2	29.477
		20.4	29.544
		20.6	29.595
		20.8	29.613
		21	29.669
		21.2	29.801
		21.4	29.913
		21.6	29.961
		21.8	29.953
		22	30.023
		22.2	30.074
		22.4	30.064
		22.6	30.202
		22.8	30.335
		23	30.357
		23.2	30.394
		23.4	30.481
		23.6	30.534
		23.8	30.561
		24	30.636
		24.2	30.715
		24.4	30.815
		24.6	30.78
		24.8	30.77
		25	30.855
		25.2	30.914
		25.4	30.877
		25.6	30.984
		25.8	31.089
		26	31.102
		26.2	31.067
		26.4	31.129
		26.6	31.165
		26.8	31.099
		27	31.139
		27.2	31.299
		27.4	31.333
		27.6	31.345
		27.8	31.48
		28	31.526
		28.2	31.469
		28.4	31.505
		28.6	31.528
		28.8	31.519
		29	31.605
		29.2	31.649
		29.4	31.713
		29.6	31.787
		29.8	31.782
		30	31.748
		30.2	31.767
		30.4	31.77
		30.6	31.787
		30.8	31.91
		31	31.927
		31.2	31.925
		31.4	31.946
		31.6	32.02
		31.8	32.049
		32	32.058
		32.2	32.121
		32.4	32.142
		32.6	32.075
		32.8	31.977
		33	31.985
		33.2	32.027
		33.4	32.073
		33.6	32.129
		33.8	32.232
		34	32.272
		34.2	32.236
		34.4	32.258
		34.6	32.176
		34.8	32.133
		35	32.209
		35.2	32.258
		35.4	32.215
		35.6	32.251
		35.8	32.308
		36	32.246
		36.2	32.231
		36.4	32.208
		36.6	32.253
		36.8	32.219
		36.917	32.223

## Sheet: Figure 2d
Figure 2d
		Wavelength	30 nM	300 nM	1.5 µM
		508.589	0.00501	-0.03208	0.01764
		508.719	-0.00354	-0.01816	0.02151
		508.849	-0.03347	-0.02662	0.00305
		508.978	0.00417	-0.00802	-0.04518
		509.108	0.02601	-0.03038	0.04552
		509.238	-0.02211	-0.05084	-0.03097
		509.368	-0.01379	-0.00192	0.02413
		509.498	-0.01289	-0.01545	0.01081
		509.628	-0.00566	-0.03878	-0.00626
		509.758	-0.01335	0.02394	-0.00681
		509.887	-0.00085	-0.01614	-0.0081
		510.017	-0.0266	-0.02867	-0.01027
		510.147	0.02696	-0.03349	0.0273
		510.277	0.00591	-0.02469	-0.00191
		510.407	-0.00773	-0.01801	-0.01981
		510.537	-0.01109	-0.04907	0.00457
		510.667	-0.02189	-0.02383	0.00491
		510.796	-0.00715	-0.01638	-0.00198
		510.926	0.00828	-0.05118	-0.00571
		511.056	-0.02876	-0.03443	-0.05555
		511.186	-0.06365	-0.0255	-0.05162
		511.316	-0.03299	-0.02718	-0.02817
		511.446	0.0071	-0.00474	0.03235
		511.575	0.02345	-0.01362	0.01532
		511.705	-0.03545	-0.01546	-0.03524
		511.835	-0.02114	-0.00438	0.02533
		511.965	0.00401	-0.02479	-0.01263
		512.095	0.00699	-0.02514	-0.01414
		512.225	-0.01371	-0.029	0.0308
		512.354	-0.00723	-0.03211	-0.02289
		512.484	-0.02406	-0.00801	-0.00552
		512.614	-0.03584	-0.04725	-0.06742
		512.744	-0.03125	-0.04505	-0.00697
		512.874	-0.01254	-0.02231	-0.02417
		513.004	-0.02678	-0.0192	0.00775
		513.133	-0.06143	-0.06218	-0.02769
		513.263	-0.00734	-0.0436	0.00735
		513.393	-0.01985	-0.02476	0.00047
		513.523	-0.06294	-0.03918	-0.02701
		513.653	-0.05757	-0.04992	-0.04116
		513.782	-0.06346	-0.04757	0.02661
		513.912	-0.02835	-0.03272	-0.03106
		514.042	-0.00079	-0.06051	-0.01345
		514.172	-0.04142	-0.07222	-0.05191
		514.302	-0.00918	-0.03224	-0.05281
		514.432	-0.06795	-0.06401	-0.02843
		514.561	-0.04805	-0.05314	-0.00889
		514.691	-0.00447	-0.01995	-0.00037
		514.821	-0.0219	-0.03522	-0.04899
		514.951	-0.02563	-0.06282	-0.03676
		515.081	0.0072	-0.01239	-0.01882
		515.21	-0.07039	-0.09511	-0.04806
		515.34	-0.06108	-0.07481	-0.03501
		515.47	-0.03485	-0.0311	-0.04155
		515.6	-0.0289	-0.04142	-0.02205
		515.729	-0.01022	-0.02946	-0.03886
		515.859	0.00162	-0.07346	0.02512
		515.989	-0.05232	-0.00805	-0.04131
		516.119	-0.01715	-0.02556	-0.00873
		516.249	-0.02634	-0.01796	0.00912
		516.378	-0.03089	-0.04215	-0.01347
		516.508	-0.02008	-0.04646	-0.00559
		516.638	-0.01996	-0.06165	-0.04019
		516.768	-0.05623	-0.03355	-0.04271
		516.897	-0.03258	-0.06534	-0.02437
		517.027	-0.02342	-0.0753	-0.03639
		517.157	-0.06578	-0.06355	-0.03076
		517.287	-0.04614	0.0041	-0.02885
		517.417	-0.06011	-0.06471	-0.03611
		517.546	0.02495	-0.0061	0.02437
		517.676	-0.03201	-0.06312	-0.0692
		517.806	0.00066	-0.04153	-0.01626
		517.936	0.02166	-0.03373	0.01721
		518.065	-0.01342	-0.0617	-0.04222
		518.195	-0.03982	-0.04043	-0.00612
		518.325	-0.02377	-0.0576	-0.05279
		518.455	0.01485	0.00267	-0.01235
		518.584	-0.03961	-0.07191	-0.02056
		518.714	-0.00909	-0.0437	0.00095
		518.844	-0.03301	-0.03657	-0.02307
		518.974	0.01068	-0.02756	-0.01765
		519.103	-0.01977	0.00234	-0.02247
		519.233	-0.04013	-0.01539	-0.02937
		519.363	-0.01771	-0.03615	-0.02752
		519.492	-0.03405	-0.03936	-0.01651
		519.622	-0.04089	-0.05057	-0.05873
		519.752	-0.04787	-0.0677	-0.04392
		519.882	-0.04757	-0.04016	-0.00724
		520.011	-0.02591	-0.03119	0.00707
		520.141	-0.01568	-0.02066	0.00544
		520.271	-0.01162	-0.03807	-0.01718
		520.401	-0.00722	-0.01187	-0.00278
		520.53	-0.04772	-0.03699	-0.02199
		520.66	0.02769	-0.02079	0.01465
		520.79	-0.03996	-0.04007	-0.00322
		520.919	0.02293	0.00086	0.01264
		521.049	-0.02215	-0.02069	-0.01902
		521.179	-0.03265	-0.02909	0.01817
		521.309	-0.02583	0.02162	-0.02816
		521.438	-0.01349	-0.02751	-0.0075
		521.568	-0.03901	-0.05102	-0.01684
		521.698	-0.03289	-0.03297	-0.03418
		521.827	0.00106	-0.02279	0.02841
		521.957	0.0192	0.00407	0.00901
		522.087	-0.01541	-0.04113	-0.01588
		522.217	0.00446	-0.01715	0.01185
		522.346	-0.06119	-0.0413	0.00066
		522.476	-0.04862	-0.05584	-0.03868
		522.606	-0.01458	-0.05906	-0.01386
		522.735	-0.06345	-0.0318	0.0164
		522.865	-0.05749	-0.03799	-0.04721
		522.995	0.00995	-0.03005	0.03103
		523.124	-0.00764	0.00448	0.02012
		523.254	-0.02458	-0.0041	-0.01049
		523.384	0.00286	-0.01904	0.00431
		523.513	-0.0247	-0.0195	-0.0266
		523.643	-0.03425	-0.01692	0.01263
		523.773	0.00678	-0.02212	-0.02249
		523.902	0.00601	-0.02557	-0.00123
		524.032	-0.05789	-0.02666	-0.01297
		524.162	0.00774	-0.05479	-0.01024
		524.292	-0.01073	0.0069	-0.00122
		524.421	-0.0122	-0.03543	-0.01259
		524.551	-0.02522	-0.01508	0.00178
		524.68	-0.04582	-0.05247	-0.00483
		524.81	0.01524	0.0128	0.01431
		524.94	-0.0214	-0.01673	0.02444
		525.069	-0.0046	-0.03507	-0.02397
		525.199	-0.0152	-0.01485	-0.00329
		525.329	-0.01059	-0.03058	0.00012
		525.458	-0.03097	-0.04585	0.0278
		525.588	-0.00642	-0.02536	0.00174
		525.718	-0.06319	-0.03403	-0.03729
		525.847	-0.02645	-0.01777	-0.02664
		525.977	-0.01681	-0.02723	-0.01716
		526.107	-0.03239	-0.02487	-0.04044
		526.236	0.01009	-0.00107	0.00597
		526.366	0.04042	-0.02419	0.00652
		526.496	0.01922	0.01712	0.0594
		526.625	-0.02217	-0.05818	-0.0399
		526.755	0.01677	-0.02061	-0.01417
		526.884	-0.02539	-0.0225	-0.0146
		527.014	-0.07167	-0.06764	-0.02649
		527.144	-0.03831	-0.00915	-0.03286
		527.273	0.01673	-0.01985	0.04488
		527.403	-0.02976	-0.03086	-0.04322
		527.533	-0.04094	-0.02598	-0.02027
		527.662	-0.01742	-0.01738	-0.01533
		527.792	0.00043	0.01184	-0.02338
		527.921	-0.02836	-0.02319	-0.00462
		528.051	-0.02961	-0.0433	-0.04642
		528.181	0.00352	-0.01752	0.02302
		528.31	0.0208	-0.00072	0.00205
		528.44	-0.02402	-0.02738	-0.01713
		528.569	-0.00801	-0.03365	-0.01631
		528.699	-0.02247	-0.02153	0.01799
		528.829	-0.01209	-0.00405	-0.02268
		528.958	-0.0606	-0.02707	-0.04083
		529.088	-0.02924	-0.02566	-0.01219
		529.217	-0.00775	0.01139	0.00943
		529.347	-0.01281	-0.03281	-0.01516
		529.477	-0.0345	-0.025	-0.0134
		529.606	-0.00708	-0.01067	-0.01671
		529.736	0.0354	0.03163	0.0377
		529.865	-0.03144	-0.04592	0.02608
		529.995	0.00379	-0.02658	0.01615
		530.125	-0.02583	-0.06289	-0.01933
		530.254	0.02505	0.0263	0.05561
		530.384	0.00198	0.00417	0.00247
		530.513	0.04062	-0.00529	0.00211
		530.643	-0.01911	-0.04909	0.0085
		530.772	0.02685	0.03816	0.04347
		530.902	-0.00223	-0.00344	0.00368
		531.032	0.00378	-0.01314	0.03679
		531.161	0.02777	0.01012	-0.01937
		531.291	0.02253	0.00259	0.01661
		531.42	0.00997	0.00208	0.02275
		531.55	-0.01899	0.00453	0.02509
		531.679	0.03524	0.02812	0.0056
		531.809	-0.00364	-0.00639	-0.01787
		531.939	0.02128	-0.01245	0.01282
		532.068	-0.03842	-0.00267	0.03328
		532.198	0.01266	0.0204	0.02016
		532.327	-0.00591	0.01668	0.02214
		532.457	0.01573	0.01617	0.01332
		532.586	0.01872	-0.00531	0.01183
		532.716	-0.01833	-0.03196	-0.04371
		532.845	-0.01128	0.02153	0.01358
		532.975	0.06279	0.02888	0.03245
		533.104	0.03646	0.00636	0.01722
		533.234	0.01649	0.0055	0.02796
		533.363	0.02008	-0.00677	0.04213
		533.493	-0.01513	-0.0166	-0.00536
		533.622	0.01807	-0.01914	0.00912
		533.752	0.02978	0.02849	0.04446
		533.882	0.03872	0.03742	0.0375
		534.011	0.04429	-0.00533	0.0213
		534.141	0.02838	0.00394	0.03692
		534.27	0.04812	0.02153	0.03978
		534.4	0.02561	0.04774	0.02808
		534.529	0.01369	-0.00025	0.00351
		534.659	-0.01071	-0.02351	-0.00825
		534.788	0.0318	0.00084	-0.00726
		534.918	0.00812	-0.01359	0.00501
		535.047	-0.03814	-0.01407	0.00685
		535.177	0.0049	-0.00243	-0.02112
		535.306	-0.00641	-0.01689	0.02789
		535.436	0.03554	-0.00854	0.01682
		535.565	0.00053	0.01186	0.00095
		535.695	0.01046	0.01083	0.03255
		535.824	0.01799	-0.00254	0.00583
		535.954	0.01499	-0.00446	-0.00925
		536.083	-0.01475	-0.02836	-0.00223
		536.213	-0.04833	-0.0359	-0.03575
		536.342	-0.03953	-0.03944	-0.02116
		536.472	-0.0214	0.00595	0.01518
		536.601	-0.03157	-0.02297	0.00059
		536.731	-0.03905	-0.00463	-0.03033
		536.86	-0.01605	0.00128	-0.0082
		536.99	0.02565	-0.04863	-0.00281
		537.119	-0.05068	-0.03087	-0.04522
		537.248	-0.00655	-0.01443	-0.02622
		537.378	-0.01003	-0.00821	-0.00834
		537.507	-0.00815	0.00769	-0.01982
		537.637	-0.01446	-0.01018	0.00455
		537.766	-0.0524	-0.04177	-0.05873
		537.896	-0.0093	-0.03666	-0.05584
		538.025	-0.07172	-0.05522	-0.06818
		538.155	-0.03316	-0.01205	0.00971
		538.284	-0.00836	-0.01253	-0.00555
		538.414	-0.02909	-0.05504	-0.00975
		538.543	-0.05327	-0.04819	-0.02853
		538.672	-0.01932	-0.00822	-0.03933
		538.802	-0.0338	-0.04144	-0.03659
		538.931	-0.00676	-0.02232	-0.01655
		539.061	-0.01395	-0.01621	-0.03336
		539.19	-0.03574	-0.00081	-0.01137
		539.32	-0.01386	-0.03888	-0.03092
		539.449	-0.03323	-0.0388	-0.06074
		539.578	-0.05585	-0.01695	-0.04922
		539.708	0.00102	-0.00384	-0.03349
		539.837	-0.04627	-0.04749	-0.04699
		539.967	-0.04138	-0.01532	-0.04104
		540.096	0.02319	-0.03342	-0.01871
		540.226	-0.02995	-0.00674	-0.003
		540.355	-0.04164	-0.05331	-0.04623
		540.484	-0.05293	-0.05493	-0.04446
		540.614	-0.02108	-0.01827	-0.05894
		540.743	-0.05418	-0.0141	-0.0128
		540.873	-0.04997	-0.06341	-0.07732
		541.002	-0.03657	-0.05628	-0.07224
		541.131	-0.02929	-0.01886	-0.01046
		541.261	-0.03927	-0.04479	-0.06558
		541.39	-0.06337	-0.04659	-0.0733
		541.52	-0.04259	0.0076	-0.03636
		541.649	-0.03713	-0.03947	-0.03615
		541.778	-0.01266	-0.02872	-0.03167
		541.908	-0.03303	-0.05217	-0.04028
		542.037	-0.02249	-0.02114	-0.06334
		542.167	-0.0246	-0.0261	-0.00749
		542.296	-0.05398	-0.04723	-0.05727
		542.425	0.00012	0.00831	-0.02306
		542.555	-0.04905	-0.02818	-0.04292
		542.684	-0.03366	-0.01908	-0.00236
		542.813	-0.06352	-0.0513	-0.06169
		542.943	-0.05154	-0.03054	-0.04217
		543.072	-0.02188	-0.00675	-0.01001
		543.202	-0.04763	-0.05878	-0.03318
		543.331	-0.04084	-0.05459	-0.06373
		543.46	-0.02572	0.00341	-0.02807
		543.59	-0.03311	-0.016	0.00173
		543.719	-0.01979	-0.02539	-0.04339
		543.848	-0.0263	-0.05158	-0.02299
		543.978	-0.05447	-0.02729	-0.09825
		544.107	-0.06196	-0.04284	-0.05383
		544.236	-0.04186	-0.05873	-0.03234
		544.366	-0.05807	-0.05736	-0.01991
		544.495	-0.03794	-0.00785	-0.08765
		544.624	-0.06066	-0.04807	-0.08102
		544.754	-0.05267	-0.02877	-0.03416
		544.883	-0.03685	-0.00917	-0.03795
		545.012	-0.04751	-0.06777	-0.07471
		545.142	-0.06027	-0.06175	-0.0686
		545.271	-0.04697	-0.00498	-0.01862
		545.4	-0.0309	-0.01225	-0.01877
		545.53	-0.05055	-0.01033	-0.04947
		545.659	-0.00757	0.01169	-0.00514
		545.788	-0.06973	-0.0655	-0.08455
		545.918	-0.02186	-0.0186	0.00334
		546.047	0.00493	-0.0325	-0.02551
		546.176	-0.02047	-0.017	-0.01222
		546.306	-0.06609	-0.06143	-0.07142
		546.435	-0.00213	-0.00554	-0.01727
		546.564	-0.00616	0.00017	-0.02162
		546.694	-0.01064	-0.01279	-0.03003
		546.823	-0.00692	-0.00294	-0.04511
		546.952	0.01226	0.00162	0.01322
		547.081	0.02264	0.00503	-0.00322
		547.211	-0.01837	0.00512	0.00529
		547.34	-0.00865	-0.01018	0.00313
		547.469	0.02468	0.02478	0.03214
		547.599	-0.00953	8e-05	-0.0287
		547.728	0.00685	0.04137	0.02372
		547.857	0.03032	0.03372	0.02399
		547.986	0.03299	0.04369	0.0353
		548.116	-0.02071	0.01091	0.03041
		548.245	0.00599	0.00043	-0.004
		548.374	0.00726	0.00028	0.01679
		548.504	0.01176	0.03174	0.07335
		548.633	0.03829	0.04727	0.0238
		548.762	-0.01422	0.00491	0.0088
		548.891	0.0292	0.04846	0.05469
		549.021	0.04278	0.05206	0.08047
		549.15	0.05799	0.04693	0.04568
		549.279	0.039	0.04235	0.03303
		549.408	0.05474	0.03329	0.07557
		549.538	0.05406	0.0482	0.06103
		549.667	0.06188	0.11833	0.07596
		549.796	0.06595	0.06238	0.07818
		549.925	0.06287	0.09355	0.10363
		550.055	0.07899	0.0603	0.07207
		550.184	0.09403	0.0681	0.06186
		550.313	0.08266	0.0657	0.09962
		550.442	0.0559	0.06495	0.04843
		550.572	0.05047	0.09982	0.07242
		550.701	0.07852	0.08288	0.07464
		550.83	0.08605	0.09452	0.09498
		550.959	0.0781	0.10868	0.0961
		551.088	0.05326	0.1045	0.11276
		551.218	0.10636	0.10334	0.08661
		551.347	0.08592	0.08168	0.10391
		551.476	0.13153	0.14352	0.13319
		551.605	0.11769	0.16098	0.12341
		551.734	0.10911	0.14167	0.13438
		551.864	0.12235	0.0986	0.11185
		551.993	0.0779	0.09812	0.09237
		552.122	0.15675	0.1825	0.13218
		552.251	0.09712	0.07578	0.10589
		552.381	0.12003	0.16921	0.15654
		552.51	0.1216	0.13513	0.13548
		552.639	0.12107	0.12744	0.13238
		552.768	0.12125	0.17039	0.12675
		552.897	0.0851	0.12468	0.09138
		553.026	0.09831	0.12221	0.09562
		553.156	0.05468	0.09225	0.08084
		553.285	0.1167	0.09318	0.12072
		553.414	0.08786	0.12501	0.13486
		553.543	0.06906	0.1222	0.10951
		553.672	0.12263	0.13019	0.1224
		553.802	0.07116	0.10449	0.07968
		553.931	0.13227	0.1019	0.10558
		554.06	0.12971	0.13212	0.1297
		554.189	0.08955	0.11353	0.13441
		554.318	0.08645	0.06876	0.08908
		554.447	0.10281	0.10451	0.08045
		554.576	0.07334	0.08763	0.07588
		554.706	0.08579	0.08607	0.07984
		554.835	0.05722	0.07202	0.05693
		554.964	0.07261	0.1	0.05396
		555.093	0.08908	0.10152	0.09613
		555.222	0.05407	0.07584	0.06697
		555.351	0.08024	0.11985	0.09348
		555.481	0.0604	0.08464	0.01389
		555.61	0.06586	0.06971	0.07915
		555.739	0.06551	0.07614	0.10014
		555.868	0.08083	0.08944	0.07466
		555.997	0.06981	0.06952	0.04742
		556.126	0.04846	0.07493	0.08409
		556.255	0.06564	0.09078	0.07633
		556.384	0.06599	0.0758	0.06608
		556.513	0.05979	0.07417	0.07553
		556.643	0.0642	0.1063	0.06955
		556.772	0.06549	0.07296	0.0569
		556.901	0.06833	0.09679	0.06076
		557.03	0.06699	0.05316	0.05344
		557.159	0.0777	0.06709	0.0663
		557.288	0.05089	0.07186	0.06346
		557.417	0.07948	0.06705	0.08094
		557.546	0.06659	0.07613	0.08113
		557.675	0.07749	0.08081	0.07492
		557.805	0.09321	0.1209	0.1
		557.934	0.04275	0.07839	0.04881
		558.063	0.04402	0.06862	0.07149
		558.192	0.06847	0.08423	0.07215
		558.321	0.06543	0.0897	0.05655
		558.45	0.06197	0.10096	0.06942
		558.579	0.09409	0.09587	0.09507
		558.708	0.13712	0.10454	0.11556
		558.837	0.10218	0.10352	0.13349
		558.966	0.10615	0.07874	0.11808
		559.095	0.10031	0.12758	0.13968
		559.224	0.10921	0.12413	0.10687
		559.353	0.1002	0.10095	0.13186
		559.482	0.14587	0.15308	0.14805
		559.612	0.12418	0.11998	0.09719
		559.741	0.14329	0.14401	0.1638
		559.87	0.10646	0.12408	0.10931
		559.999	0.14151	0.1661	0.14403
		560.128	0.17292	0.17055	0.16022
		560.257	0.16769	0.14501	0.12808
		560.386	0.14251	0.14292	0.1471
		560.515	0.18548	0.18223	0.18107
		560.644	0.15444	0.16118	0.16455
		560.773	0.15865	0.13858	0.15676
		560.902	0.16868	0.15073	0.20215
		561.031	0.16833	0.1768	0.16901
		561.16	0.17403	0.18912	0.18699
		561.289	0.18948	0.17672	0.16861
		561.418	0.17929	0.13367	0.15865
		561.547	0.172	0.22824	0.21729
		561.676	0.15708	0.18205	0.21888
		561.805	0.2135	0.19355	0.19673
		561.934	0.19104	0.20958	0.18846
		562.063	0.19328	0.23072	0.21558
		562.192	0.19276	0.18709	0.22676
		562.321	0.19498	0.17117	0.19205
		562.45	0.19934	0.2041	0.24212
		562.579	0.16883	0.20812	0.20067
		562.708	0.20253	0.20648	0.20821
		562.837	0.18329	0.19893	0.20006
		562.966	0.21133	0.21718	0.19669
		563.095	0.21929	0.21957	0.21728
		563.224	0.21145	0.24707	0.22374
		563.353	0.21098	0.22427	0.22521
		563.482	0.25209	0.25858	0.25609
		563.611	0.20416	0.22977	0.23189
		563.74	0.20028	0.20343	0.22891
		563.869	0.21766	0.22788	0.25068
		563.998	0.216	0.25018	0.23018
		564.127	0.20859	0.16991	0.21333
		564.256	0.22279	0.2314	0.21777
		564.385	0.2029	0.224	0.21382
		564.514	0.18814	0.21667	0.18097
		564.643	0.17309	0.20273	0.19489
		564.772	0.16944	0.18605	0.18762
		564.901	0.18388	0.1804	0.19909
		565.029	0.17026	0.22106	0.17951
		565.158	0.18232	0.21721	0.20791
		565.287	0.2095	0.20636	0.20502
		565.416	0.18794	0.17737	0.17721
		565.545	0.17534	0.1891	0.18716
		565.674	0.18379	0.19177	0.17315
		565.803	0.15602	0.18929	0.2164
		565.932	0.17886	0.14795	0.15347
		566.061	0.17578	0.17449	0.1738
		566.19	0.12591	0.16198	0.14562
		566.319	0.09734	0.13062	0.10423
		566.448	0.14998	0.12038	0.15203
		566.577	0.08635	0.13256	0.10414
		566.705	0.13705	0.10961	0.11027
		566.834	0.07169	0.10933	0.06296
		566.963	0.06921	0.08454	0.10087
		567.092	0.10921	0.09307	0.11057
		567.221	0.07009	0.1086	0.06061
		567.35	0.07037	0.07755	0.09259
		567.479	0.08522	0.09024	0.08806
		567.608	0.0556	0.11814	0.08035
		567.737	0.04014	0.06946	0.06329
		567.865	0.06484	0.06208	0.0282
		567.994	0.03956	0.07572	0.00982
		568.123	0.04394	0.09959	0.04631
		568.252	0.04275	0.0706	0.03903
		568.381	0.02703	0.0224	-0.00383
		568.51	-0.0036	0.05592	0.01845
		568.639	0.04662	0.02356	0.01066
		568.768	0.03832	0.05267	0.01741
		568.896	0.01711	-0.00012	-0.0282
		569.025	0.01564	0.03082	-0.00947
		569.154	-0.0123	0.00491	-0.00628
		569.283	0.01372	0.02329	0.0011
		569.412	-0.02568	-0.01068	-0.0052
		569.541	-0.018	-0.02132	-0.03348
		569.669	-0.0129	-0.02523	-0.04384
		569.798	-0.04385	-0.02168	-0.03969
		569.927	-0.04645	0.00078	-0.0244
		570.056	-0.00892	-0.01715	-0.01738
		570.185	-0.0353	-0.0097	-0.05249
		570.314	-0.02433	0.01698	-0.03171
		570.443	-0.03752	-0.02274	-0.07692
		570.571	-0.0384	-0.00294	-0.0574
		570.7	-0.02507	-0.00738	-0.01489
		570.829	-0.01899	-0.01262	-0.06757
		570.958	-0.03851	-0.03944	-0.06748
		571.087	-0.07133	-0.03198	-0.08334
		571.215	-0.03666	-0.07113	-0.08357
		571.344	-0.0555	-0.05264	-0.0874
		571.473	-0.04348	-0.04543	-0.07601
		571.602	-0.06146	-0.04462	-0.05068
		571.731	-0.09637	-0.05766	-0.07877
		571.859	-0.08688	-0.08006	-0.11825
		571.988	-0.09206	-0.04945	-0.0965
		572.117	-0.05679	-0.02171	-0.0589
		572.246	-0.09387	-0.05059	-0.10025
		572.375	-0.06381	-0.05122	-0.07678
		572.504	-0.05297	-0.07492	-0.11603
		572.632	-0.08428	-0.07188	-0.06087
		572.761	-0.08825	-0.07676	-0.10052
		572.89	-0.0797	-0.03862	-0.08477
		573.019	-0.08543	-0.04104	-0.09124
		573.147	-0.09573	-0.05928	-0.13288
		573.276	-0.08467	-0.07894	-0.12255
		573.405	-0.08647	-0.06389	-0.11658
		573.534	-0.07922	-0.04233	-0.09868
		573.662	-0.08215	-0.06799	-0.10236
		573.791	-0.08666	-0.0452	-0.1068
		573.92	-0.0834	-0.09091	-0.11637
		574.048	-0.06286	-0.05578	-0.09284
		574.177	-0.11414	-0.11617	-0.14626
		574.306	-0.06929	-0.06683	-0.11683
		574.435	-0.13514	-0.10574	-0.14411
		574.563	-0.10065	-0.07967	-0.10729
		574.692	-0.10534	-0.08162	-0.1108
		574.821	-0.1438	-0.1194	-0.13132
		574.95	-0.111	-0.10129	-0.12318
		575.078	-0.09008	-0.08101	-0.11928
		575.207	-0.07066	-0.07467	-0.13517
		575.336	-0.06788	-0.06778	-0.09987
		575.464	-0.10235	-0.06458	-0.1355
		575.593	-0.11608	-0.09441	-0.11605
		575.722	-0.10652	-0.07581	-0.12678
		575.851	-0.0883	-0.06147	-0.10852
		575.979	-0.05464	-0.03658	-0.09284
		576.108	-0.11902	-0.09346	-0.13452
		576.237	-0.09915	-0.09481	-0.14492
		576.366	-0.11573	-0.07743	-0.11376
		576.494	-0.10132	-0.10855	-0.12013
		576.623	-0.09204	-0.06171	-0.11238
		576.752	-0.095	-0.05678	-0.1021
		576.88	-0.04777	-0.03649	-0.08463
		577.009	-0.14889	-0.11257	-0.15492
		577.137	-0.0795	-0.05539	-0.09105
		577.266	-0.10319	-0.06088	-0.1148
		577.395	-0.0988	-0.09227	-0.09901
		577.523	-0.11825	-0.09122	-0.13227
		577.652	-0.07568	-0.06524	-0.11023
		577.781	-0.08755	-0.07149	-0.09244
		577.909	-0.07066	-0.08439	-0.09911
		578.038	-0.08622	-0.06966	-0.12921
		578.167	-0.09658	-0.09049	-0.11034
		578.295	-0.10898	-0.1031	-0.14844
		578.424	-0.12042	-0.06065	-0.13461
		578.553	-0.0873	-0.05726	-0.0909
		578.681	-0.05832	-0.08346	-0.10003
		578.81	-0.08984	-0.09442	-0.09182
		578.938	-0.08495	-0.06722	-0.09657
		579.067	-0.05704	-0.02345	-0.11549
		579.196	-0.06468	-0.06198	-0.07213
		579.324	-0.12883	-0.12855	-0.1313
		579.453	-0.08817	-0.06945	-0.1204
		579.582	-0.09493	-0.08892	-0.10322
		579.71	-0.09635	-0.10484	-0.13109
		579.839	-0.09674	-0.13085	-0.1299
		579.967	-0.09745	-0.06252	-0.11383
		580.096	-0.09225	-0.0836	-0.093
		580.225	-0.07807	-0.07419	-0.13219
		580.353	-0.08563	-0.08808	-0.12813
		580.482	-0.08993	-0.08963	-0.12708
		580.61	-0.11485	-0.09319	-0.1385
		580.739	-0.09405	-0.05995	-0.09118
		580.868	-0.10722	-0.07413	-0.09693
		580.996	-0.03838	-0.03537	-0.0495
		581.125	-0.06321	-0.07236	-0.11257
		581.253	-0.04429	-0.03993	-0.11173
		581.382	-0.08433	-0.07686	-0.09233
		581.51	-0.09888	-0.06863	-0.13697
		581.639	-0.08223	-0.10689	-0.08271
		581.768	-0.06897	-0.07083	-0.11932
		581.896	-0.05223	-0.07301	-0.09734
		582.025	-0.05819	-0.06606	-0.08121
		582.153	-0.06756	-0.04865	-0.06583
		582.282	-0.06351	-0.02759	-0.08133
		582.41	-0.0634	-0.07397	-0.08214
		582.539	-0.02616	-0.04136	-0.09086
		582.667	-0.10437	-0.06571	-0.09661
		582.796	-0.09761	-0.03388	-0.08757
		582.924	-0.03844	-0.08391	-0.05401
		583.053	-0.08709	-0.0803	-0.11308
		583.182	-0.09253	-0.08554	-0.08791
		583.31	-0.09003	-0.10364	-0.10278
		583.439	-0.07832	-0.0867	-0.11297
		583.567	-0.10366	-0.07035	-0.10284
		583.696	-0.07296	-0.04333	-0.07282
		583.824	-0.06111	-0.03501	-0.057
		583.953	-0.08486	-0.09277	-0.13352
		584.081	-0.0314	-0.07113	-0.07442
		584.21	-0.05389	-0.04421	-0.08009
		584.338	-0.09763	-0.11261	-0.11434
		584.467	-0.06166	-0.02886	-0.10701
		584.595	-0.08834	-0.0942	-0.1007
		584.724	-0.04969	-0.06434	-0.04767
		584.852	-0.05727	-0.06106	-0.08502
		584.981	-0.06408	-0.03256	-0.08818
		585.109	-0.06921	-0.07827	-0.10178
		585.238	-0.05798	-0.06968	-0.0993
		585.366	-0.08113	-0.0737	-0.07312
		585.495	-0.04255	-0.02273	-0.09389
		585.623	-0.0616	-0.06637	-0.08578
		585.751	-0.02638	-0.02694	-0.06844
		585.88	-0.08568	-0.08334	-0.08763
		586.008	-0.06721	-0.05212	-0.11524
		586.137	-0.00595	-0.00582	-0.03972
		586.265	-0.04367	-0.03494	-0.05167
		586.394	-0.08702	-0.07137	-0.09766
		586.522	-0.08052	-0.09584	-0.07732
		586.651	-0.04401	-0.02769	-0.05978
		586.779	-0.05348	-0.02922	-0.08448
		586.908	-0.05244	-0.07285	-0.08376
		587.036	-0.02318	-0.01393	-0.04241
		587.164	-0.05993	-0.05899	-0.08742
		587.293	-0.0597	-0.04241	-0.08816
		587.421	-0.0946	-0.05179	-0.08488
		587.55	-0.04056	-0.021	-0.06629
		587.678	-0.08062	-0.07993	-0.11683
		587.807	-0.07732	-0.06152	-0.06381
		587.935	-0.07145	-0.07741	-0.10801
		588.063	-0.06304	-0.07129	-0.09064
		588.192	-0.04153	-0.02639	-0.06364
		588.32	-0.08004	-0.04491	-0.05945
		588.449	-0.07116	-0.03608	-0.08598
		588.577	-0.03828	-0.0077	-0.04165
		588.705	-0.05133	-0.01432	-0.07237
		588.834	-0.0103	-0.00217	-0.04879
		588.962	-0.06406	-0.04289	-0.08573
		589.09	-0.05355	-0.05708	-0.03326
		589.219	-0.01379	-0.02519	-0.03752
		589.347	-0.12333	-0.09194	-0.1251
		589.476	-0.05899	-0.06968	-0.04614
		589.604	-0.02033	-0.07158	-0.05877
		589.732	-0.04833	-0.06702	-0.08284
		589.861	-0.07196	-0.06732	-0.08488
		589.989	-0.06098	-0.06326	-0.05393
		590.117	-0.08685	-0.08495	-0.1
		590.246	-0.08802	-0.08486	-0.10913
		590.374	-0.05365	-0.07838	-0.07487
		590.502	-0.07781	-0.07392	-0.0713
		590.631	-0.02829	-0.02963	-0.04245
		590.759	-0.02121	-0.05841	-0.04595
		590.887	-0.05662	-0.05991	-0.0878
		591.016	-0.07668	-0.04132	-0.08954
		591.144	-0.07807	-0.08165	-0.11952
		591.272	-0.04513	-0.04287	-0.06285
		591.401	-0.07832	-0.08265	-0.11738
		591.529	-0.04993	-0.03134	-0.05458
		591.657	-0.04807	-0.05294	-0.08131
		591.786	-0.06197	-0.07273	-0.06577
		591.914	-0.03259	-0.02847	-0.05958
		592.042	-0.05812	-0.03061	-0.03859
		592.171	-0.05964	-0.08198	-0.09168
		592.299	-0.03266	-0.04459	-0.04627
		592.427	-0.03973	-0.0566	-0.07197
		592.556	-0.06444	-0.10766	-0.06713
		592.684	-0.05896	-0.07507	-0.08921
		592.812	-0.00803	-0.06154	-0.0348
		592.94	-0.02902	-0.0077	-0.04512
		593.069	-0.07812	-0.04684	-0.03589
		593.197	-0.07647	-0.05614	-0.07944
		593.325	-0.05803	-0.02976	-0.06299
		593.453	-0.05477	-0.05795	-0.04069
		593.582	-0.0333	-0.01172	-0.05097
		593.71	-0.01867	-0.0288	-0.04322
		593.838	-0.08692	-0.07165	-0.04585
		593.967	-0.04211	-0.03998	-0.05127
		594.095	-0.06848	-0.06781	-0.04912
		594.223	-0.05089	-0.04936	-0.02906
		594.351	-0.07012	-0.03383	-0.05908
		594.48	-0.04947	-0.01688	-0.06872
		594.608	-0.05393	-0.05489	-0.04822
		594.736	-0.0219	-0.02564	-0.04145
		594.864	-0.05231	-0.06734	-0.06303
		594.992	-0.04658	-0.01871	-0.04091
		595.121	-0.01735	-0.02426	-0.01371
		595.249	-0.04097	-0.05992	-0.03567
		595.377	-0.07017	-0.0598	-0.07907
		595.505	-0.01967	-0.00775	-0.02849
		595.634	-0.04896	-0.04012	-0.05547
		595.762	-0.0188	-0.03092	-0.02944
		595.89	-0.03509	-0.01866	-0.05073
		596.018	-0.0213	-0.01231	-0.0302
		596.146	-0.04884	-0.05896	-0.06776
		596.275	0.00842	-0.01113	-0.04901
		596.403	-0.07306	-0.06389	-0.11313
		596.531	-0.02449	-0.04065	-0.0575
		596.659	-0.02835	-0.03456	-0.02985
		596.787	-0.01936	-0.02803	-0.0551
		596.916	-0.0142	-0.04738	-0.04205
		597.044	-0.04675	-0.0436	-0.0444
		597.172	-0.05701	-0.057	-0.08068
		597.3	-0.06561	-0.0575	-0.06568
		597.428	-0.01319	-0.06717	-0.03829
		597.556	-0.04827	-0.04455	-0.04172
		597.685	-0.0464	-0.02117	-0.04877
		597.813	-0.00987	-0.02803	-0.04817
		597.941	-0.01896	-0.0521	-0.02231
		598.069	-0.0523	-0.06839	-0.0654
		598.197	-0.04041	-0.02744	-0.05216
		598.325	-0.00367	-0.02715	-0.06369
		598.453	-0.03275	-0.03838	-0.03762
		598.582	-0.0385	-0.02183	-0.0497
		598.71	-0.05184	-0.04293	-0.04946
		598.838	0.01536	-0.00907	-0.03338
		598.966	-0.0324	-0.01495	-0.04426
		599.094	-0.07158	-0.05337	-0.09147
		599.222	-0.01617	-0.01532	-0.02147
		599.35	-0.06705	-0.04887	-0.07138
		599.478	-0.06824	-0.04019	-0.07019
		599.607	-0.02785	-0.04211	-0.04774
		599.735	-0.08139	-0.06081	-0.04628
		599.863	-0.00403	-0.04127	-0.01248
		599.991	-0.04372	-0.05211	-0.03883
		600.119	-0.07212	-0.02334	-0.09023
		600.247	-0.05594	-0.04773	-0.03147
		600.375	-0.01921	-0.00211	-0.00584
		600.503	-0.00736	-0.03664	-0.03336
		600.631	-0.01441	-0.03057	-0.05453
		600.759	-0.02154	-0.03152	-0.00426
		600.887	-0.00953	-0.0153	-0.02395
		601.015	-0.06906	-0.07608	-0.08442
		601.144	-0.06382	-0.08204	-0.08307
		601.272	-0.01321	-0.02974	-0.04624
		601.4	-0.03647	-0.02944	-0.05072
		601.528	-0.03186	-0.05506	-0.04518
		601.656	0.01948	0.02162	-0.02362
		601.784	-0.01604	-0.01652	-0.02216
		601.912	-0.05817	-0.05345	-0.01108
		602.04	-0.02069	-0.04276	-0.05159
		602.168	0.01502	-0.00461	-0.01708
		602.296	-0.01786	-0.03057	-0.02685
		602.424	-0.02337	-0.02244	-0.04115
		602.552	-0.06728	-0.0343	-0.04479
		602.68	-0.00337	-0.00966	-0.0109
		602.808	-0.00063	-0.05995	-0.02743
		602.936	-0.02334	-0.05154	-0.03485
		603.064	-0.00812	-0.06954	-0.0202
		603.192	-0.06653	-0.04594	-0.03696
		603.32	-0.01298	-0.02012	-0.02369
		603.448	-0.03558	-0.01405	-0.03142
		603.576	-0.00336	-0.02049	-0.05646
		603.704	0.00554	-0.01512	0.00588
		603.832	-0.0362	-0.03015	-0.0401
		603.96	-0.02389	-0.03539	-0.06084
		604.088	-0.00125	-0.03259	-0.0158
		604.216	-0.02623	-0.01937	-0.01949
		604.344	-0.0192	-0.0578	-0.05261
		604.472	-0.05055	-0.0172	-0.03528
		604.6	-0.00843	-0.03841	-0.02998
		604.728	0.00984	-0.05889	-0.06514
		604.856	-0.01756	-0.0481	-0.03854
		604.984	-0.01914	-0.01395	-0.0139
		605.112	-0.00741	-0.02871	-0.0233
		605.24	0.03334	0.02742	0.0032
		605.368	0.02544	-0.01192	-0.00947
		605.496	0.01347	0.01293	0.02604
		605.624	-0.0102	-0.0167	0.00817
		605.752	0.0089	-0.01501	0.0026
		605.879	-0.03791	-0.03265	-0.0203
		606.007	-0.01213	0.01073	-0.02272
		606.135	-0.03432	-0.03331	-0.03688
		606.263	0.00932	-0.01499	-0.00691
		606.391	0.01383	-0.00213	-0.02003
		606.519	-0.02059	-0.00549	-0.03039
		606.647	0.00119	0.01639	-0.00824
		606.775	-0.0455	-0.05674	-0.0033
		606.903	-0.01743	-0.05674	-0.02126
		607.031	0.0302	0.00056	-0.01452
		607.159	-0.02785	-0.02242	-0.01279
		607.286	0.01117	-0.01421	-0.00108
		607.414	0.00576	0.01279	-0.02122
		607.542	0.02094	0.00868	-0.01976
		607.67	0.01618	0.00637	-0.0231
		607.798	0.0171	-0.02573	-0.03004
		607.926	-0.01683	-0.03052	-0.0166
		608.054	0.01496	-0.00548	-0.0057
		608.182	0.01548	0.04388	0.01753
		608.31	0.01584	0.0121	-0.01324
		608.437	0.00604	-0.00297	-0.00821
		608.565	0.00823	0.02467	-0.00317
		608.693	0.00622	0.00074	-0.00297
		608.821	0.02268	-0.00868	-0.01965
		608.949	0.0173	0.02964	0.02258
		609.077	-0.05523	-0.04244	-0.03856
		609.204	0.0024	-0.02616	-0.04364
		609.332	0.04128	0.00214	0.01775
		609.46	-0.01302	0.00276	-0.01818
		609.588	0.02166	-0.00602	0.0371
		609.716	0.03352	0.00628	0.03742
		609.844	0.01827	0.00809	0.00154
		609.971	-0.00173	0.01266	-0.00343
		610.099	0.02146	-0.00916	-0.00932
		610.227	0.0125	0.01766	0.0088
		610.355	0.02895	-0.00467	0.03918
		610.483	0.02377	0.01976	0.03153
		610.61	-0.01556	-0.02631	-0.01086
		610.738	-0.00614	-0.04275	0.0019
		610.866	0.02534	0.03394	0.01106
		610.994	-0.00674	-0.02758	-0.00984
		611.122	0.0171	-0.00839	0.01137
		611.249	0.01276	0.00393	-0.01713
		611.377	0.01247	0.00574	0.01382
		611.505	0.05504	0.04054	0.02368
		611.633	0.04122	0.02315	0.01268
		611.76	0.02483	-0.00243	-0.0141
		611.888	0.07634	0.04194	0.04575
		612.016	0.00612	0.02761	0.02545
		612.144	0.02339	-0.02663	-0.01163
		612.272	0.00756	0.00228	0.02232
		612.399	0.04386	0.02494	0.05176
		612.527	0.00882	0.00278	0.03147
		612.655	0.02599	-0.00143	-0.01052
		612.782	-0.01636	0.02235	0.00865
		612.91	0.0129	0.01613	0.00553
		613.038	0.03152	0.03309	0.01525
		613.166	0.03264	0.01577	-0.00353
		613.293	0.02122	-0.00525	-0.01408
		613.421	0.00498	0.0105	-0.00432
		613.549	0.01138	0.00264	-0.02251
		613.677	-0.00561	-0.0166	0.01079
		613.804	-0.00371	-0.03111	0.02499
		613.932	-0.00037	0.00903	0.01233
		614.06	0.04019	-0.03319	-0.00184
		614.187	-0.0166	0.01806	-0.00665
		614.315	-0.00389	0.02616	0.02507
		614.443	0.00342	-0.02179	0.03158
		614.57	0.05357	0.04181	0.06954
		614.698	0.04806	0.02244	0.0265
		614.826	0.03318	0.03264	0.04448
		614.953	-0.00434	0.02177	0.00071
		615.081	0.07971	0.04574	0.03758
		615.209	-0.01571	-0.01842	-0.00576
		615.336	0.04116	0.01935	0.04467
		615.464	0.01477	0.00574	0.02045
		615.592	0.00094	-0.00219	0.0064
		615.719	0.03542	0.01127	0.05654
		615.847	0.05906	0.07704	0.07066
		615.975	0.00372	0.00223	0.00663
		616.102	0.00865	0.02087	0.01122
		616.23	0.02712	0.00369	-0.00034
		616.358	0.03178	0.01106	0.01019
		616.485	0.01913	-0.01117	-0.02154
		616.613	0.04938	0.02551	0.05225
		616.74	-0.00218	-0.00487	0.00887
		616.868	0.00152	0.01122	-0.01367
		616.996	0.04809	0.04729	0.0412
		617.123	0.0329	0.021	0.02291
		617.251	0.02683	0.02739	0.03493
		617.378	0.01023	0.01106	0.00099
		617.506	0.04523	0.00788	0.05299
		617.634	0.0269	0.02764	0.03471
		617.761	0.02183	0.03701	0.03775
		617.889	0.02642	0.0059	-0.01108
		618.016	0.02162	0.01183	0.02249
		618.144	0.00041	0.04252	0.02245
		618.272	0.03486	0.01418	0.03058
		618.399	0.02695	-0.03155	-0.01099
		618.527	0.04387	0.0432	0.02456
		618.654	0.0011	0.02096	0.02978
		618.782	0.03396	-0.01166	0.02788
		618.909	0.06418	0.05369	0.07292
		619.037	0.03705	0.03115	0.02642
		619.164	0.01212	0.00932	0.05689
		619.292	-0.01564	0.00763	-0.00919
		619.419	0.0342	0.05315	0.03851
		619.547	0.04396	0.03159	0.03732
		619.675	0.03184	-0.0066	0.0097
		619.802	0.00886	0.01653	0.04706
		619.93	-0.01129	-0.00536	0.00912
		620.057	0.00607	0.02198	0.00732
		620.185	0.05453	0.03446	0.06069
		620.312	0.05739	0.04332	0.02191
		620.44	0.01179	-0.01234	-0.04612
		620.567	0.05142	0.03489	0.0629
		620.695	-0.00258	0.03269	0.01661
		620.822	0.03363	0.03106	0.05398
		620.95	0.01024	0.01827	0.00811
		621.077	-0.00126	-0.00081	0.01053
		621.205	0.02367	0.00277	0.00119
		621.332	0.03716	-0.0078	0.04519
		621.46	0.01022	0.00907	0.02642
		621.587	0.03953	0.01904	0.04765
		621.715	0.03948	0.02787	0.09486
		621.842	0.01747	-0.02183	0.03324
		621.969	0.07341	0.04528	0.07651
		622.097	0.0338	-0.00304	0.00484
		622.224	0.04792	0.05023	0.06922
		622.352	0.01451	-0.01519	0.0017
		622.479	0.01463	0.02249	0.0338
		622.607	0.06195	0.05105	0.04008
		622.734	-0.02129	-0.00716	0.00236
		622.862	0.07785	0.03101	0.0457
		622.989	0.01565	0.02694	0.02148
		623.116	0.03974	0.00388	0.06184
		623.244	0.01936	0.00908	0.00724
		623.371	-0.00262	-0.01789	-0.01369
		623.499	-0.03086	-0.00442	0.02907
		623.626	0.0225	0.0474	0.04821
		623.753	0.03984	0.02671	0.05708
		623.881	0.02014	0.06986	0.05483
		624.008	0.0047	-0.00323	0.05007
		624.136	0.02517	0.02425	0.02524
		624.263	0.02763	0.02815	0.0439
		624.39	0.01362	0.01107	0.03634
		624.518	0.04455	0.05048	0.06403
		624.645	0.00019	0.01297	0.03172
		624.773	-0.01154	-0.02471	-0.00418
		624.9	0.01484	-0.00854	0.03311
		625.027	0.02535	0.01161	0.03233
		625.155	0.02949	0.00876	0.03444
		625.282	0.05611	0.04856	0.0441
		625.409	0.00411	-0.01071	0.03091
		625.537	0.02946	0.01879	0.04212
		625.664	-0.01626	0.00247	0.00735
		625.791	0.00599	0.00698	0.02713
		625.919	-0.00257	-0.00518	0.05522
		626.046	0.03325	0.02141	0.03207
		626.173	0.01801	0.02842	0.04148
		626.301	-0.00785	0.00337	0.03293
		626.428	0.00763	-0.01292	0.04574
		626.555	0.02876	-0.00157	0.03902
		626.683	0.0459	0.03033	0.03287
		626.81	0.02892	0.04825	0.06344
		626.937	0.00401	-0.00346	0.03903
		627.065	0.00271	0.02091	0.0182
		627.192	0.01108	0.02333	0.03682
		627.319	0.02707	0.02883	0.04649
		627.446	0.03939	0.0242	0.00246
		627.574	0.0518	0.00611	0.02742
		627.701	0.04003	0.04698	0.04699
		627.828	-0.0164	0.02592	0.03229
		627.956	0.06898	0.05601	0.05781
		628.083	-0.00863	-0.01559	0.02064
		628.21	0.01038	0.02087	0.02047
		628.337	-0.01854	-0.03922	0.01789
		628.465	0.02613	0.02068	0.07281
		628.592	0.01609	-0.02057	0.03861
		628.719	0.01942	0.01158	0.03648
		628.846	0.00965	0.01676	0.03067
		628.974	-0.01168	0.00807	0.00712
		629.101	0.00464	-0.0153	0.00273
		629.228	0.08706	0.01617	0.06285
		629.355	0.04666	0.02628	0.07959
		629.482	0.00857	0.01346	0.0279
		629.61	0.00896	0.02635	0.02992
		629.737	-0.04098	-0.01304	-0.00114
		629.864	-0.01246	-0.01887	-0.01411
		629.991	0.02004	-0.00141	-0.00652
		630.119	0.02072	0.00936	0.04868
		630.246	0.01089	0.00558	0.02628
		630.373	-0.01382	0.01023	-0.00309
		630.5	0.00975	0.02641	0.04059
		630.627	0.00465	0.02002	0.04936
		630.754	0.04198	-0.01771	0.01021
		630.882	0.02721	-0.01313	0.0634
		631.009	0.01361	0.04631	0.00334
		631.136	-0.02013	0.00887	0.02685
		631.263	-0.00177	-0.01555	0.02738
		631.39	0.01754	0.01279	0.03951
		631.517	-0.02557	-0.02437	0.00916
		631.645	0.00886	0.02015	0.04327
		631.772	0.01457	-0.00626	0.03405
		631.899	-0.03745	0.00071	0.03381
		632.026	0.06198	0.05502	0.05264
		632.153	0.02968	0.00333	0.07355
		632.28	0.03096	0.016	0.06076
		632.407	0.01695	0.01476	0.06261
		632.535	0.00404	0.00267	0.01407
		632.662	-0.01508	-0.01129	-0.00547
		632.789	-0.03259	-0.03599	0.00884
		632.916	-0.00462	-0.01382	-0.01241
		633.043	0.00338	-0.00697	0.0255
		633.17	0.00191	0.02007	0.00078
		633.297	0.00682	-0.02908	0.0035
		633.424	0.00866	0.02684	0.05282
		633.551	0.00186	0.00607	0.02183
		633.679	0.04738	0.04376	0.09893
		633.806	-0.0068	0.00642	0.05344
		633.933	0.0011	0.03212	0.03411
		634.06	0.02732	0.01751	0.04066
		634.187	0.02251	0.06798	0.08548
		634.314	-0.01205	0.01528	0.0619
		634.441	-0.01542	0.03641	0.04358
		634.568	-0.00689	0.01005	0.02063
		634.695	0.01497	0.02144	0.03822
		634.822	0.02282	0.03798	0.07492
		634.949	-0.01841	-0.02802	0.00483
		635.076	0.06178	0.05154	0.06126
		635.203	0.01717	0.04816	0.02525
		635.33	-0.00696	-0.02057	0.00962
		635.457	0.02016	0.00811	0.04244
		635.584	0.0483	0.03308	0.0451
		635.711	-0.00544	-0.00696	-0.00139
		635.838	0.05904	0.00871	0.06487
		635.965	-0.04978	-0.03562	0.01329
		636.092	-0.01389	0.00654	0.03532
		636.219	0.0103	0.03071	0.05114
		636.346	0.00085	0.00408	0.01186
		636.473	-0.01872	-0.02551	-0.00832
		636.6	0.02579	-0.01626	0.02739
		636.727	0.00502	-0.03441	0.04585
		636.854	-0.0259	-0.00694	0.02014
		636.981	-0.02411	-0.00119	0.06444
		637.108	0.00865	-0.0128	0.01644
		637.235	-0.01661	0.0164	0.04237
		637.362	0.01202	-0.00127	0.04374
		637.489	0.0392	0.0041	0.02135
		637.616	0.03419	0.02579	0.05209
		637.743	0.01968	-0.02449	0.03537
		637.87	-0.01105	-0.02613	0.00262
		637.997	-0.01925	-0.02585	-0.012
		638.124	-0.01923	-0.01807	0.00099
		638.251	0.00822	0.00022	0.00769
		638.378	0.00863	-0.00106	-0.01028
		638.505	-0.02534	0.01048	-0.00993
		638.632	-0.01117	-0.04277	-0.01451
		638.758	-0.02592	-0.04347	-0.00833
		638.885	-0.0167	-0.01111	0.04677
		639.012	0.01178	-0.01501	-0.01837
		639.139	0.024	0.02037	0.03824
		639.266	-0.01427	0.00965	0.04498
		639.393	-0.03361	-0.00641	-0.00445
		639.52	-0.02795	-0.01589	0.00087
		639.647	-0.01454	-0.01719	-0.00289
		639.774	0.023	0.02541	0.06118
		639.901	-0.02543	-0.00947	0.00945

## Sheet: Figure 2e
Figure 2e
		Wavelength	30 nM	300 nM	1.5 µM
		508.563	0.01269	-0.03209	-0.01836
		508.693	0.00122	-0.05819	-0.05434
		508.823	0.00424	-0.04698	-0.05531
		508.952	0.0325	-0.007	-0.02424
		509.082	0.00544	-0.03587	-0.08054
		509.212	0.02247	-0.01866	-0.05532
		509.342	-0.01877	-0.05469	-0.06736
		509.472	-0.01111	-0.0433	-0.04453
		509.602	0.02882	-0.03145	-0.06178
		509.732	0.02857	-0.01613	-0.03709
		509.861	0.00023	-0.08596	-0.0611
		509.991	-0.01862	-0.05578	-0.05721
		510.121	0.03715	0.03308	-0.00486
		510.251	-0.0105	-0.01605	-0.05559
		510.381	0.00376	-0.05017	-0.06727
		510.511	-0.00265	-0.05614	-0.0612
		510.641	-0.01606	-0.07929	-0.06238
		510.77	0.05559	0.00262	-0.0104
		510.9	-0.03515	-0.05193	-0.08919
		511.03	-0.00458	0.00026	-0.02229
		511.16	0.01231	-0.03559	-0.03232
		511.29	-0.01452	-0.04067	-0.06484
		511.42	-0.02572	-0.05444	-0.07757
		511.549	0.00439	-0.03755	-0.06709
		511.679	0.00108	-0.03521	-0.01924
		511.809	0.02523	-0.01716	-0.02711
		511.939	-0.00707	-0.02595	-0.03983
		512.069	-0.02473	-0.03455	-0.08992
		512.199	0.00961	-5e-05	-0.05671
		512.328	0.01568	-0.00539	-0.01782
		512.458	0.02357	0.02255	-0.00746
		512.588	-0.00888	-0.03766	-0.06203
		512.718	-0.00846	-0.0461	-0.07632
		512.848	0.00748	-0.05232	-0.06056
		512.978	0.00799	-0.03094	-0.0275
		513.107	-0.00671	-0.03411	-0.05697
		513.237	0.00543	-0.03054	-0.05892
		513.367	-0.04591	-0.09462	-0.11448
		513.497	0.0259	0.0012	0.02545
		513.627	0.00313	0.0278	-0.01408
		513.756	0.05121	-0.01976	-0.0066
		513.886	-0.01946	-0.03242	-0.07531
		514.016	0.0085	-0.02475	-0.04158
		514.146	-0.00662	-0.03038	-0.04558
		514.276	0.00885	-0.02514	-0.02776
		514.406	0.04096	-0.04079	-0.03085
		514.535	0.01926	-0.05773	-0.0103
		514.665	-0.01339	-0.04387	-0.04706
		514.795	0.04807	-0.0325	-0.01372
		514.925	-0.03197	-0.03467	-0.07733
		515.055	-0.01746	-0.06158	-0.09382
		515.184	0.01156	-0.01452	-0.04204
		515.314	0.04955	-0.03074	-0.0395
		515.444	0.01579	-0.01879	-0.00857
		515.574	-0.02201	-0.00083	0.00342
		515.703	-0.04514	-0.06727	-0.06743
		515.833	0.01292	-0.0389	-0.02852
		515.963	0.03304	0.00132	-0.00608
		516.093	0.02655	0.03627	0.01708
		516.223	0.00763	-0.01697	0.01155
		516.352	-0.01827	-0.05377	-0.04277
		516.482	-0.00898	-0.03172	-0.03381
		516.612	0.02595	-0.01619	-0.02762
		516.742	0.02124	-0.05007	-0.01486
		516.871	-0.00196	-0.03761	-0.04535
		517.001	0.01082	-0.02624	-0.03844
		517.131	0.00652	-0.0038	-0.03014
		517.261	-0.01168	-0.00595	-0.0121
		517.391	0.01324	-0.01839	-0.01655
		517.52	-0.02135	-0.01632	-0.03023
		517.65	-0.00853	-0.00905	-0.02268
		517.78	-0.01645	-0.04405	-0.05023
		517.91	-0.00506	-0.01156	-0.01659
		518.039	0.03108	0.00512	-0.0333
		518.169	0.01173	-0.00358	0.01399
		518.299	0.01473	-0.0214	-0.0557
		518.429	-0.00028	-0.018	-0.04365
		518.558	0.00801	-0.0461	0.00465
		518.688	0.00413	-0.00149	-0.03201
		518.818	0.00502	-0.02805	-0.04927
		518.948	0.01562	0.01829	-0.04332
		519.077	-0.01717	-0.04609	-0.04133
		519.207	-0.00214	-0.00019	-0.01723
		519.337	-0.00406	-0.02053	-0.04196
		519.467	0.02104	-0.02516	-0.0163
		519.596	-0.0047	-0.03628	-0.07958
		519.726	0.0312	-0.03371	-0.02338
		519.856	0.04739	-0.01203	-0.02537
		519.985	-0.01376	-0.02942	-0.04634
		520.115	-0.00244	-0.04652	-0.02926
		520.245	0.03713	-0.00341	-0.01468
		520.375	-0.00354	-0.05145	-0.07381
		520.504	-0.0068	-0.05662	-0.02637
		520.634	-0.02593	-0.03617	-0.02428
		520.764	-0.0159	-0.00936	-0.05151
		520.893	-0.00427	-0.03308	-0.03686
		521.023	-0.04186	-0.03648	-0.05002
		521.153	0.0142	0.00716	-0.02778
		521.283	0.02597	0.01108	0.03147
		521.412	0.0212	-0.01911	-0.04949
		521.542	0.0051	-0.04597	-0.03205
		521.672	0.00569	-0.02435	-0.03003
		521.802	0.01203	-0.05497	-0.02757
		521.931	-0.00042	-0.00837	-0.03011
		522.061	-0.00637	0.01224	-0.02985
		522.191	-0.01729	-0.02129	-0.03105
		522.32	-0.02302	-0.00924	-0.06932
		522.45	0.0053	-0.00914	-0.01407
		522.58	0.04672	-0.01991	-0.0146
		522.709	0.02577	-0.01934	-0.03143
		522.839	-0.0022	0.00203	-0.03487
		522.969	-0.01559	-0.02021	-0.02804
		523.098	0.01277	-0.01077	-0.01331
		523.228	0.04323	0.03759	0.00808
		523.358	0.00036	-0.03349	-0.00647
		523.487	-0.02829	0.01208	-0.03945
		523.617	-0.0351	-0.02962	0.00326
		523.747	0.03469	-0.01992	-0.02313
		523.877	0.0209	-0.02483	-0.04302
		524.006	0.00648	-0.02309	-0.00594
		524.136	0.00533	-0.01696	-0.03536
		524.266	0.02852	0.02336	-0.01556
		524.395	0.01287	-0.00341	-0.00732
		524.525	-0.00875	0.02092	-0.02515
		524.655	0.03456	-0.01776	-0.00905
		524.784	0.01641	-0.01691	-0.01615
		524.914	0.04037	0.02789	0.00194
		525.044	0.0273	0.02061	-0.00548
		525.173	-0.00171	-0.02453	-0.0176
		525.303	-0.03407	-0.0367	-0.01501
		525.432	0.02295	-0.01453	0.02754
		525.562	0.01619	-0.00397	-0.00272
		525.692	-0.01749	-0.0386	-0.02158
		525.821	0.007	-0.00586	-0.0116
		525.951	0.01069	0.00727	-0.01453
		526.081	-0.0088	0.00867	0.02152
		526.21	0.01815	-0.03889	-0.02225
		526.34	0.01378	0.01975	0.03762
		526.47	-0.0184	-0.05267	-0.03015
		526.599	0.02197	0.00403	0.00738
		526.729	-0.00064	-0.02464	-0.00726
		526.859	0.01961	-0.01225	-0.00709
		526.988	-0.02017	-0.01159	-0.0068
		527.118	0.02182	-0.00371	-0.00119
		527.247	0.00365	-0.00235	0.00548
		527.377	0.00158	-0.01573	0.01271
		527.507	0.00867	-0.03938	-0.00951
		527.636	0.01456	-0.00738	-0.01636
		527.766	0.03695	0.00153	-0.00248
		527.896	-0.0236	-0.02176	-0.04186
		528.025	0.03118	-0.0031	-0.00361
		528.155	-0.00106	-0.0194	0.00806
		528.284	-0.00456	-0.02537	-0.04686
		528.414	-0.00211	-0.01759	0.00732
		528.544	-0.03348	-0.01644	-0.01857
		528.673	0.00956	-0.02473	0.0336
		528.803	0.00939	0.01225	0.02157
		528.932	-0.00177	0.0049	-0.01668
		529.062	0.03667	-0.01591	-0.0042
		529.192	0.06301	0.01105	0.03367
		529.321	-0.00094	0.01948	0.02332
		529.451	-0.041	-0.02556	0.00541
		529.58	0.02032	-0.00275	0.01605
		529.71	0.04082	0.02567	0.00651
		529.839	0.00834	-0.01781	0.02602
		529.969	-0.00536	0.01532	0.04614
		530.099	-0.0048	-0.00021	0.01325
		530.228	0.02949	0.00099	0.03623
		530.358	-1e-05	-0.00202	0.01188
		530.487	0.01004	-0.00121	0.02009
		530.617	0.003	0.00351	0.02035
		530.747	0.02755	0.04072	0.05204
		530.876	0.04642	0.02508	0.03655
		531.006	0.03427	0.01194	0.06965
		531.135	0.02271	0.029	0.02397
		531.265	0.00491	-0.00694	0.01558
		531.394	0.00127	0.02139	0.03254
		531.524	0.02632	-0.01944	0.02098
		531.653	0.00717	-0.02073	0.03872
		531.783	-0.03257	-0.01244	0.04241
		531.913	0.0152	-0.00827	0.00458
		532.042	0.00179	0.00376	0.04356
		532.172	0.02981	0.03918	0.04981
		532.301	-0.01342	0.02264	0.01637
		532.431	0.01853	0.02096	0.05398
		532.56	0.04558	0.04279	0.08018
		532.69	-0.01144	-0.00514	-0.01049
		532.819	-0.00057	0.00115	-0.00315
		532.949	0.02464	0.01003	0.05162
		533.078	0.00574	0.0117	0.02947
		533.208	-0.00496	-0.00423	0.00094
		533.338	0.02674	0.01556	0.04186
		533.467	0.00014	0.02823	0.03494
		533.597	0.02275	0.02856	0.0362
		533.726	0.00964	0.00628	0.04411
		533.856	-0.00527	0.014	-0.01724
		533.985	0.02615	0.02898	0.03311
		534.115	-0.00752	0.00325	0.00817
		534.244	0.03444	-0.01102	0.0281
		534.374	0.00564	0.01696	0.03518
		534.503	-0.03268	-0.02419	0.00139
		534.633	0.01303	0.01923	0.01872
		534.762	-0.00859	-0.01607	-0.02677
		534.892	0.00832	0.00751	0.04582
		535.021	0.00572	0.03499	0.03781
		535.151	0.00997	0.02106	0.01366
		535.28	-0.03267	-0.007	0.02621
		535.41	0.04795	0.03724	0.0375
		535.539	0.04826	0.06332	0.05558
		535.669	-0.01622	-0.00025	0.00118
		535.798	0.01884	0.01034	-0.01864
		535.928	0.02332	0.01455	0.01412
		536.057	-0.02424	-0.01167	-0.01559
		536.187	-0.00296	0.00158	-0.01198
		536.316	0.00505	-0.00876	-0.01787
		536.446	0.02848	0.02179	-0.01558
		536.575	0.00088	0.01204	-0.01156
		536.705	-0.00794	-0.00798	-0.0023
		536.834	-0.02875	-0.02048	-0.05178
		536.964	-0.00204	0.02604	-0.03098
		537.093	0.005	-0.01191	0.00498
		537.222	-0.02921	-0.03517	-0.02906
		537.352	-0.02866	-0.02447	-0.02195
		537.481	0.0184	-0.00022	-0.04477
		537.611	0.00221	-0.0108	-0.00615
		537.74	-0.00625	-0.015	-0.02078
		537.87	0.01899	0.03744	0.01517
		537.999	-0.03337	0.02315	0.01011
		538.129	-0.01271	-0.01759	-0.02651
		538.258	-0.01562	-0.00406	-0.02488
		538.388	-0.01749	0.02454	0.00922
		538.517	-0.00925	0.02073	0.01699
		538.646	0.00638	0.01584	-0.00637
		538.776	0.01489	-0.01882	-0.01414
		538.905	0.00409	0.00361	-0.01534
		539.035	-0.0114	0.0057	-0.03169
		539.164	0.00385	-0.01257	-0.01496
		539.294	0.00687	0.03144	0.01804
		539.423	-0.00893	0.02138	0.00872
		539.553	0.03371	0.02767	0.00372
		539.682	-0.00817	-0.01793	-0.01607
		539.811	-0.01315	0.00505	-0.01333
		539.941	-0.04668	-0.05343	-0.06045
		540.07	-0.00471	0.01541	-0.02328
		540.2	0.00581	0.0159	0.01114
		540.329	-0.00646	-0.01393	-0.02729
		540.458	-0.03308	-0.01643	-0.05537
		540.588	-0.04502	-0.02778	-0.01631
		540.717	-0.01583	-0.03244	-0.05217
		540.847	0.01225	-0.00701	0.02467
		540.976	-0.01033	0.02135	-0.00577
		541.106	0.01844	0.01063	-0.04701
		541.235	-0.02598	-0.03816	-0.02401
		541.364	0.03652	0.00584	0.03131
		541.494	-0.03519	-0.05543	-0.06983
		541.623	-0.00793	-0.01852	-0.04508
		541.753	-0.05176	-0.03347	-0.06616
		541.882	0.02262	-0.02309	-0.02927
		542.011	-0.02548	-0.0296	-0.04574
		542.141	-0.01661	-0.01152	-0.01394
		542.27	-0.02493	-0.02504	-0.01994
		542.399	0.00099	-0.00535	0.00473
		542.529	-0.01811	-0.00164	-0.04226
		542.658	-0.04336	-0.03317	-0.04642
		542.788	-0.00201	0.01954	-0.01421
		542.917	-0.00088	0.01954	0.007
		543.046	-0.00774	0.02506	0.01236
		543.176	0.00125	-0.01781	-0.01584
		543.305	0.01507	0.01864	0.0207
		543.434	-0.0103	-0.03162	-0.01957
		543.564	0.01838	0.01101	0.00468
		543.693	-0.00598	-0.01299	-0.05006
		543.822	0.00635	0.00605	-0.01809
		543.952	-0.02905	-0.01681	-0.06363
		544.081	0.00501	-0.01928	-0.03963
		544.211	-0.02354	0.01966	-0.03091
		544.34	0.02351	0.01154	0.00519
		544.469	-0.01959	-0.00437	-0.0588
		544.599	-0.00099	0.0134	-0.03612
		544.728	-0.00681	-0.01681	-0.0364
		544.857	-0.01959	-0.00897	-0.01508
		544.987	-0.00946	-0.01402	-0.02107
		545.116	-0.02211	-0.03295	-0.06301
		545.245	-0.03167	0.00101	-0.03313
		545.375	-0.00555	-0.00478	-0.01951
		545.504	0.00618	-0.01247	-0.00681
		545.633	0.01319	0.01561	-0.00866
		545.762	0.02825	-0.03837	-0.0333
		545.892	-0.01347	0.00726	-0.02827
		546.021	0.01539	0.03011	-0.03133
		546.15	0.0091	0.0095	0.00849
		546.28	-0.02975	-0.00982	-0.00216
		546.409	-0.00765	-0.00058	-0.04531
		546.538	0.01084	0.05036	0.01256
		546.668	-0.00658	-0.00572	-0.00067
		546.797	-0.02792	0.00455	-0.02172
		546.926	-0.0085	0.02119	-0.0083
		547.056	0.0043	-0.00305	-0.00366
		547.185	-0.03503	-0.01315	-0.04201
		547.314	0.00707	0.01058	0.00338
		547.443	-0.00971	0.02628	0.04009
		547.573	-0.02851	0.00415	-0.04848
		547.702	-0.06478	-0.00121	-0.04595
		547.831	-0.02066	-0.02191	-0.03692
		547.961	-0.00993	-0.01835	-0.00975
		548.09	-0.00055	0.02624	0.03836
		548.219	0.00235	0.01012	0.03905
		548.348	0.00934	0.01894	-0.00347
		548.478	-0.02169	-0.02924	0.02334
		548.607	0.00349	0.00444	0.03898
		548.736	-0.01475	-0.00556	0.04195
		548.865	0.00845	0.02002	0.02462
		548.995	0.0103	0.01014	0.02412
		549.124	-0.01042	0.01237	0.00352
		549.253	-0.02213	-0.00403	0.00172
		549.383	-0.02474	-0.00244	0.00586
		549.512	-0.02669	-0.00103	0.00079
		549.641	-0.06288	-0.03858	-0.00918
		549.77	-0.01143	0.00415	0.00165
		549.899	-0.01888	-0.01699	0.01966
		550.029	-0.0043	-0.0228	0.01646
		550.158	0.03618	0.02836	0.01672
		550.287	-0.00148	0.03015	0.05124
		550.416	0.00627	-0.02214	0.02336
		550.546	-0.00225	0.00273	0.03139
		550.675	0.00494	0.01531	0.01028
		550.804	0.0089	-0.01975	0.07614
		550.933	-0.00645	0.03772	0.07917
		551.063	-0.01291	0.00773	0.01992
		551.192	-0.00053	0.01662	0.05053
		551.321	-0.0698	-0.02197	0.00436
		551.45	-0.00679	-0.02788	0.03482
		551.579	-0.00272	0.00158	0.05108
		551.709	0.0014	-0.00675	0.04762
		551.838	0.00142	0.01029	0.0685
		551.967	0.0215	0.0176	0.03994
		552.096	-0.01627	-0.01934	0.04289
		552.225	-0.00179	0.01359	0.0586
		552.355	0.02688	0.0372	0.09833
		552.484	0.01856	-0.00043	0.06489
		552.613	0.00572	0.03393	0.07644
		552.742	-0.01066	0.01683	0.0567
		552.871	-0.00996	0.00983	0.0434
		553.001	-0.01356	0.01702	0.08581
		553.13	-0.00862	0.00141	0.06041
		553.259	-0.02439	0.01297	0.06635
		553.388	-0.04191	0.01662	0.06127
		553.517	-0.02659	0.02592	0.05049
		553.646	0.02244	0.0261	0.06891
		553.776	0.03947	0.0385	0.06655
		553.905	-0.02012	0.01357	0.06901
		554.034	0.0091	0.00645	0.04352
		554.163	-0.00169	0.03287	0.06753
		554.292	-0.01779	0.01833	0.05716
		554.421	0.0009	0.03739	0.05812
		554.551	-0.02675	-0.00986	0.03232
		554.68	-0.03233	-0.02889	0.04353
		554.809	0.00058	0.03223	0.05169
		554.938	0.0224	0.03611	0.11255
		555.067	0.01831	0.03709	0.0912
		555.196	0.00733	0.04905	0.05265
		555.326	-0.00349	0.06334	0.07003
		555.455	0.0276	0.05925	0.06184
		555.584	0.03732	0.0101	0.08328
		555.713	-0.0272	0.01168	0.09486
		555.842	-0.00302	0.02798	0.0729
		555.971	0.02765	0.04921	0.0838
		556.1	-0.01557	-0.00468	0.03829
		556.229	0.0009	0.02824	0.05029
		556.359	0.02651	0.01424	0.09356
		556.488	-0.00392	0.01392	0.05625
		556.617	-0.00878	0.00936	0.08381
		556.746	-0.00693	0.00092	0.05359
		556.875	-0.01391	0.01119	0.0638
		557.004	-0.00987	-0.00793	0.07486
		557.133	0.01622	0.08199	0.0795
		557.262	0.0274	0.03118	0.07936
		557.391	0.02109	0.05398	0.05455
		557.521	0.0148	0.03738	0.11279
		557.65	-0.01389	0.01808	0.07024
		557.779	-0.01219	0.01084	0.04186
		557.908	-0.05228	-0.00226	0.06679
		558.037	-0.00091	0.01437	0.0562
		558.166	-0.03576	0.03354	0.08754
		558.295	0.01546	0.03588	0.13031
		558.424	-0.00117	0.0565	0.08426
		558.553	-0.00834	0.03212	0.0886
		558.682	-0.04192	0.03038	0.07096
		558.811	0.03339	0.03746	0.10746
		558.94	0.04613	0.06631	0.13141
		559.069	0.02158	0.01028	0.11146
		559.198	0.00956	0.069	0.1165
		559.328	0.02779	0.07801	0.11093
		559.457	0.01799	0.0643	0.12266
		559.586	0.01035	0.06135	0.07101
		559.715	-0.00389	0.0134	0.12939
		559.844	0.01846	0.05288	0.1172
		559.973	0.0408	0.08999	0.17069
		560.102	-0.00473	0.02626	0.10242
		560.231	0.03257	0.04634	0.15707
		560.36	0.01899	0.0491	0.11897
		560.489	-0.00938	0.03477	0.12787
		560.618	0.0215	0.02304	0.13397
		560.747	0.03507	0.05418	0.13804
		560.876	0.02846	0.05343	0.13405
		561.005	0.01857	0.06347	0.16139
		561.134	0.01856	0.09226	0.12888
		561.263	0.0165	0.07429	0.12452
		561.392	-0.01564	0.02838	0.12684
		561.521	0.00171	0.04018	0.11783
		561.65	-0.00308	0.04429	0.12512
		561.779	0.01722	0.08913	0.16041
		561.908	0.03059	0.07963	0.17247
		562.037	-0.01004	0.02741	0.14972
		562.166	-0.02046	0.04881	0.17513
		562.295	0.02456	0.08015	0.17997
		562.424	0.01707	0.08638	0.16918
		562.553	-0.00015	0.01999	0.13035
		562.682	0.02726	0.05552	0.15833
		562.811	0.00555	0.035	0.13442
		562.94	0.02876	0.07476	0.17658
		563.069	-0.01042	0.01444	0.11377
		563.198	0.00948	0.06479	0.16277
		563.327	-0.02086	0.02588	0.13452
		563.456	0.01296	0.04718	0.14335
		563.585	0.01212	0.07327	0.18645
		563.714	0.02692	0.08164	0.17508
		563.843	0.01436	0.04135	0.15285
		563.972	0.01799	0.04589	0.13944
		564.101	0.00432	0.02602	0.15106
		564.23	-0.01104	0.07427	0.14397
		564.359	0.00233	0.04232	0.13639
		564.488	0.00912	0.03879	0.13879
		564.617	0.00832	0.02457	0.13252
		564.746	0.02652	0.07022	0.14611
		564.875	0.01454	0.07369	0.16474
		565.004	0.00208	0.07717	0.16439
		565.133	0.01366	0.07002	0.17281
		565.261	-0.00517	0.00751	0.1019
		565.39	0.02546	0.0711	0.13932
		565.519	0.01533	0.00446	0.10462
		565.648	0.01446	0.04013	0.11673
		565.777	0.00126	0.04608	0.09803
		565.906	0.01489	0.04013	0.12496
		566.035	0.03713	0.0517	0.09731
		566.164	0.00124	0.02157	0.07101
		566.293	0.02729	0.06083	0.11421
		566.422	-0.0366	0.01656	0.07813
		566.551	0.01316	0.02267	0.08267
		566.68	0.04443	0.03247	0.11382
		566.808	0.01253	0.02221	0.06114
		566.937	-0.02837	0.04551	0.09128
		567.066	-0.00573	0.03872	0.07262
		567.195	0.02651	0.04447	0.11351
		567.324	-0.01345	0.01111	0.03539
		567.453	0.04187	0.03315	0.06272
		567.582	-0.0074	-0.01743	0.06727
		567.711	-0.06393	0.00044	0.00156
		567.84	-0.03143	0.00632	0.037
		567.969	-0.02269	0.01145	0.04451
		568.097	-0.03128	0.04858	0.04752
		568.226	-0.0006	0.02465	0.03581
		568.355	-0.03544	-0.02473	0.00685
		568.484	-0.02894	0.03112	0.02272
		568.613	0.00574	0.02739	0.0607
		568.742	-0.04484	0.0109	0.02236
		568.871	-0.003	0.00403	0.00631
		568.999	0.04343	0.04635	0.03788
		569.128	-0.00544	0.00244	0.01191
		569.257	-0.04703	0.00281	0.00816
		569.386	-0.02105	0.01619	-0.00637
		569.515	-0.04396	-0.0184	-0.05631
		569.644	-0.02698	-0.00294	-0.01517
		569.773	-0.03039	0.0039	-0.00952
		569.901	0.01128	0.03227	0.01494
		570.03	-0.00889	0.0017	-0.00878
		570.159	0.0083	0.00685	-0.00438
		570.288	-0.01649	0.0221	-0.00241
		570.417	0.00792	0.00072	-0.02515
		570.545	-0.01608	-0.0192	-0.05268
		570.674	-0.03081	-0.02294	-0.04484
		570.803	0.02853	0.01708	-0.02181
		570.932	-0.00061	0.04373	-0.00423
		571.061	-0.02661	-0.01649	-0.04596
		571.19	-0.01337	-0.00171	-0.02694
		571.318	-0.005	-0.03533	-0.01547
		571.447	-0.01632	-0.02317	-0.02423
		571.576	-0.02067	-0.0087	-0.01616
		571.705	-0.03045	0.01729	-0.00403
		571.834	-0.01011	-0.00169	-0.01647
		571.962	-0.03985	-0.00803	-0.05939
		572.091	-0.0313	-0.02101	-0.04191
		572.22	0.02554	0.01518	-0.02422
		572.349	-0.02402	-0.03009	-0.04709
		572.478	-0.00469	0.00839	-0.04421
		572.607	-0.04035	0.02309	-0.01695
		572.735	-0.02414	-0.01883	-0.05744
		572.864	-0.04407	-0.02388	-0.05763
		572.993	-0.03588	-0.03369	-0.04743
		573.122	-0.00958	-0.00278	-0.01021
		573.25	-0.02817	-0.00979	-0.059
		573.379	-0.01201	0.02438	-0.05332
		573.508	-0.04623	0.00961	-0.05258
		573.636	-0.04116	-0.00056	-0.03199
		573.765	-0.04015	-0.03123	-0.07909
		573.894	-0.03024	-0.06899	-0.11093
		574.023	-0.03804	-0.01845	-0.07946
		574.151	-0.04361	0.01317	-0.05778
		574.28	0.00764	0.02459	-0.05029
		574.409	-0.01089	0.00388	-0.02837
		574.538	-0.03744	0.00601	-0.06839
		574.666	-0.03888	-0.02587	-0.06422
		574.795	-0.03546	-0.00919	-0.05144
		574.924	-0.00993	0.01499	-0.04275
		575.052	-0.04856	-0.01812	-0.08555
		575.181	-0.02549	-0.01776	-0.05929
		575.31	0.0091	0.00632	-0.04039
		575.439	0.00329	-0.01158	-0.07667
		575.567	-0.06891	-0.03135	-0.06792
		575.696	-0.00286	0.01143	-0.04571
		575.825	0.03581	0.01345	-0.0281
		575.954	-0.02269	-0.02434	-0.06547
		576.082	-0.00565	0.00786	-0.08768
		576.211	0.0026	-0.02148	-0.08102
		576.34	-0.01957	0.01512	-0.06144
		576.469	-0.009	-0.02216	-0.03038
		576.597	-0.00151	-0.03313	-0.08783
		576.726	0.0076	0.01084	0.00137
		576.855	-0.01849	-0.01136	-0.05166
		576.983	-0.00834	0.00735	-0.046
		577.112	-0.01143	-0.02929	-0.11244
		577.24	-0.03546	-0.00716	-0.06397
		577.369	-0.04322	-0.00534	-0.07126
		577.498	-0.01119	-0.04967	-0.07901
		577.626	-0.01493	0.00668	-0.04564
		577.755	-0.05523	-0.02416	-0.06275
		577.884	-0.00706	0.00084	-0.04035
		578.012	-0.03084	-0.02743	-0.07821
		578.141	-0.00667	0.00301	-0.06323
		578.269	-0.05899	-0.01974	-0.05663
		578.398	-0.02093	-0.02089	-0.06884
		578.527	-0.03217	-0.0215	-0.07856
		578.655	-0.00842	-0.01722	-0.04878
		578.784	-0.01892	0.00987	-0.05826
		578.913	-0.01228	0.00382	-0.07137
		579.041	-0.00187	-0.01942	-0.04055
		579.17	-0.02948	0.02918	-0.05828
		579.299	-0.01559	-0.01438	-0.02521
		579.427	-0.00663	-0.02685	-0.08022
		579.556	-0.02118	-0.00926	-0.02841
		579.684	-0.03226	-0.01152	-0.06888
		579.813	0.01129	0.03867	-0.03899
		579.942	-0.05003	-0.02963	-0.08306
		580.07	-0.04728	5e-05	-0.06543
		580.199	-0.02899	-0.01087	-0.0662
		580.327	-0.00295	0.0047	-0.0555
		580.456	-0.03603	0.00805	-0.08771
		580.585	-0.01765	-0.00492	-0.04909
		580.713	-0.05594	-0.00944	-0.04234
		580.842	-0.05476	-0.03237	-0.06515
		580.97	-0.06836	-0.02428	-0.07511
		581.099	-0.04126	-0.04203	-0.06404
		581.227	-0.00691	0.01781	-0.04435
		581.356	-0.03921	0.00227	-0.06672
		581.485	0.00839	-0.00442	-0.00741
		581.613	-0.02549	-0.00098	-0.04724
		581.742	-0.03756	0.00081	-0.05987
		581.87	-0.03739	-0.04126	-0.08879
		581.999	0.02304	0.00992	-0.03118
		582.127	-0.005	0.00791	-0.0276
		582.256	-0.0143	0.00496	-0.04805
		582.385	-0.06712	-0.0214	-0.06551
		582.513	-0.01285	0.00852	-0.04545
		582.642	0.00122	-0.00656	-0.07923
		582.77	-0.02738	-0.00886	-0.05874
		582.899	0.03783	0.03611	-0.01296
		583.027	-0.02253	-0.00683	-0.04704
		583.156	-0.00871	0.01258	-0.04885
		583.284	0.02979	0.03324	-0.00124
		583.413	-0.01689	-0.02816	-0.07086
		583.541	-0.00062	0.00506	-0.04747
		583.67	-0.02103	-0.02274	-0.06881
		583.798	-0.0271	-0.00688	-0.05239
		583.927	-0.02057	0.02158	-0.02719
		584.055	-0.0229	0.00945	-0.04353
		584.184	-0.02256	-0.01332	-0.0645
		584.312	-0.03353	-0.00654	-0.06333
		584.441	0.00048	-0.01338	-0.06208
		584.569	0.00068	0.02378	-0.02016
		584.698	-0.01626	0.00827	-0.04476
		584.826	-0.03317	0.0054	-0.06198
		584.955	-0.02157	0.02342	-0.03047
		585.083	-0.01708	0.01327	-0.03043
		585.212	-0.00821	0.02676	-0.01316
		585.34	0.00673	0.00944	-0.05679
		585.469	0.02306	-0.00403	-0.01869
		585.597	-0.02682	0.00722	-0.05645
		585.726	-0.05979	-0.03136	-0.0565
		585.854	0.01827	0.02617	-0.00311
		585.983	-0.02718	-0.00013	-0.03498
		586.111	-0.02416	-0.01635	-0.03848
		586.24	-0.0017	0.02059	-0.01002
		586.368	0.00818	0.01266	-0.03566
		586.496	-0.02686	0.01079	-0.04822
		586.625	-0.01502	-0.02428	-0.04056
		586.753	-0.01351	-0.00656	-0.02426
		586.882	0.01251	0.00712	-0.05111
		587.01	-0.01115	0.01145	-0.04883
		587.139	0.04362	0.02088	-0.00162
		587.267	0.02017	-0.00746	0.00719
		587.395	-0.01438	-0.00576	-0.05563
		587.524	-0.03299	-0.01503	-0.0643
		587.652	-0.02546	-0.00725	-0.02131
		587.781	-0.00532	0.01757	-0.03368
		587.909	0.02246	0.00434	-0.00919
		588.038	-0.06089	0.00049	-0.01722
		588.166	-0.02122	0.00429	-0.00778
		588.294	-0.00605	0.03151	-0.02388
		588.423	-0.00349	0.01227	-0.03594
		588.551	0.00073	-0.00127	-0.0144
		588.68	-0.00351	0.01665	-0.01631
		588.808	-0.01811	0.01689	-0.00904
		588.936	-0.01945	-0.01317	-0.04344
		589.065	-0.03811	-0.03382	-0.05815
		589.193	0.02098	-0.01661	-0.00934
		589.321	-0.02329	-0.00733	-0.02077
		589.45	-0.0071	-0.01721	-0.01682
		589.578	-0.03642	0.02067	-0.06011
		589.707	-0.00608	-0.00619	-0.03308
		589.835	-0.01098	-0.0147	-0.05397
		589.963	0.04056	0.0059	-0.02781
		590.092	0.01368	0.02224	-0.00682
		590.22	-0.0056	-0.01038	-0.04453
		590.348	0.02504	0.0404	-0.01574
		590.477	0.00262	-0.00864	-0.01884
		590.605	-0.02807	0.01491	-0.04357
		590.733	-0.04288	-0.02479	-0.07156
		590.862	0.02614	0.0159	-0.03873
		590.99	-0.01561	-0.00851	-0.05968
		591.118	-0.03039	0.00377	-0.02806
		591.247	-0.00753	0.02034	-0.00402
		591.375	0.03683	0.00059	-0.02728
		591.503	-0.02555	0.03935	0.0051
		591.632	-0.01462	-0.01115	-0.00901
		591.76	-0.01515	0.01033	-0.05079
		591.888	-0.0178	-0.00259	0.0139
		592.017	0.00682	0.02551	0.00771
		592.145	0.01239	0.02064	-0.00593
		592.273	-0.01686	0.00638	-0.0256
		592.401	-0.01799	0.01903	-0.05156
		592.53	0.00453	0.00234	-0.04956
		592.658	-0.02944	0.03153	0.01126
		592.786	0.01483	0.02473	0.01568
		592.915	-0.00882	0.00288	-0.02134
		593.043	0.01226	-0.00513	-0.01058
		593.171	-0.00698	-0.03443	-0.03782
		593.299	-0.00205	0.00638	-0.04518
		593.428	-0.01755	-0.00261	-0.02843
		593.556	-0.00711	0.01761	-0.00411
		593.684	0.02204	-0.01067	-0.02662
		593.813	-0.01543	0.02037	-0.04862
		593.941	-0.00963	0.00189	0.00819
		594.069	0.01019	0.04163	0.00242
		594.197	0.00405	-0.0001	-0.04353
		594.326	0.01758	-0.00056	0.01181
		594.454	0.02751	0.03462	0.027
		594.582	0.01598	0.05643	0.01773
		594.71	0.01903	0.03319	0.00888
		594.839	-0.01629	-0.03265	0.00073
		594.967	-0.00047	0.01122	-0.00662
		595.095	0.00931	0.03244	0.00747
		595.223	0.02341	0.00862	-0.0049
		595.351	0.00448	0.05146	0.01656
		595.48	0.00946	0.02918	-0.01755
		595.608	0.002	0.00443	-0.02704
		595.736	-0.00403	0.02434	-0.00021
		595.864	0.00727	-0.01475	-0.01624
		595.992	-0.0144	-0.03204	-0.04886
		596.121	-0.02111	0.037	-0.0159
		596.249	-0.00066	0.01642	0.00731
		596.377	0.04713	0.049	0.03326
		596.505	-0.02491	0.00773	-0.01463
		596.633	-0.0046	0.01161	0.01686
		596.762	0.01155	0.02845	0.03042
		596.89	-0.00976	0.00538	-0.0096
		597.018	0.03227	0.01328	-0.02598
		597.146	0.00049	0.01524	0.0063
		597.274	0.03377	0.01158	0.00649
		597.402	-0.0032	-0.00573	-0.03647
		597.531	0.0291	0.02875	-0.00898
		597.659	0.00599	0.04246	-0.002
		597.787	-0.02157	-0.00184	-0.01014
		597.915	0.00453	0.01456	-0.01237
		598.043	0.02249	0.03472	0.01008
		598.171	0.03455	0.01986	-0.00079
		598.3	0.00466	-0.01042	-0.02511
		598.428	0.03064	0.02697	-0.03027
		598.556	0.0258	0.02801	-0.01927
		598.684	0.05026	0.02996	0.02095
		598.812	-0.02062	0.02555	-0.01957
		598.94	0.0549	0.04813	-0.00056
		599.068	-0.00218	-0.00395	0.00892
		599.196	0.05305	0.06419	0.01913
		599.325	0.00572	-0.00643	-0.03001
		599.453	-0.04371	-0.02192	-0.03332
		599.581	-0.00126	0.00533	0.02299
		599.709	0.04311	0.02137	0.0499
		599.837	0.00935	0.00044	-0.00088
		599.965	-0.00516	-0.01228	-0.01148
		600.093	0.02094	0.02547	0.03923
		600.221	0.03939	0.0339	0.02673
		600.349	-0.00772	0.01703	0.0191
		600.477	0.01606	0.00786	-0.01583
		600.606	-0.00441	-0.04942	-0.03258
		600.734	-0.00798	-0.00153	-0.023
		600.862	0.02439	0.04649	0.00615
		600.99	-0.00323	0.00146	-0.00908
		601.118	0.02997	0.05694	0.02119
		601.246	-0.00467	0.02986	-0.02413
		601.374	0.03481	0.04865	-0.01951
		601.502	0.03817	0.02687	0.01858
		601.63	0.0554	0.03638	0.00269
		601.758	0.02828	0.03666	0.0327
		601.886	0.00556	0.03038	-0.0126
		602.014	0.02941	0.01687	-0.02461
		602.142	0.05032	0.02874	0.01913
		602.27	0.032	0.01454	0.01487
		602.398	0.01239	-0.00361	-0.02777
		602.526	-0.01771	0.01135	-0.0168
		602.654	0.0272	0.02943	0.00227
		602.782	0.0666	0.04302	0.04024
		602.91	0.02406	-0.00298	0.00713
		603.038	0.00651	0.01228	-0.0216
		603.166	0.02861	0.0545	0.02255
		603.294	-0.01023	-0.01403	-0.02206
		603.422	-0.02189	-0.0153	-0.049
		603.55	0.03559	0.03115	0.00795
		603.678	0.01124	-0.00551	-0.03035
		603.806	0.07859	0.04646	0.01735
		603.934	0.03409	0.03086	0.03404
		604.062	-0.01588	-0.01156	-0.01931
		604.19	0.00244	0.01309	-0.0161
		604.318	0.02386	0.01207	0.0166
		604.446	0.04104	0.02316	0.00116
		604.574	0.0178	-0.00185	-0.05749
		604.702	0.00116	-0.01021	-0.00988
		604.83	-0.01715	0.01206	-0.00364
		604.958	0.01743	0.02781	-0.00276
		605.086	0.03995	0.04302	0.0146
		605.214	0.02413	0.02235	0.00973
		605.342	0.0256	0.00225	0.01018
		605.47	-0.01076	-0.02182	-0.00809
		605.598	0.04023	0.01432	0.00724
		605.726	0.03462	0.04927	0.01983
		605.854	0.0153	0.01173	-0.02178
		605.982	0.05263	0.06774	0.05045
		606.11	0.01161	0.00158	0.00733
		606.238	0.014	0.00056	-0.00022
		606.365	0.05166	0.05491	0.03312
		606.493	-0.02709	0.00336	-0.02673
		606.621	0.02918	0.00075	-0.00226
		606.749	-0.01494	0.0038	-0.0168
		606.877	0.03959	0.0305	0.01076
		607.005	0.02155	0.02019	0.01119
		607.133	-0.01361	0.0014	-0.04902
		607.261	-0.01203	-0.00987	-0.0207
		607.389	0.0374	0.02434	0.0048
		607.517	-0.00848	0.03979	-0.00072
		607.644	-0.01239	-0.019	-0.0398
		607.772	-0.00841	0.01229	-0.00905
		607.9	-0.01804	-0.04608	-0.0293
		608.028	0.02528	0.01483	0.00467
		608.156	-0.01784	-0.00299	-0.03012
		608.284	0.01408	0.02164	0.00558
		608.412	0.01893	0.0305	0.02735
		608.54	-0.01656	-0.0172	-0.01716
		608.667	-0.01754	0.03701	0.00595
		608.795	0.03453	0.04692	0.0024
		608.923	-0.00376	0.04276	0.02854
		609.051	0.01685	-0.009	0.01702
		609.179	0.01	0.04297	0.02256
		609.307	0.03174	-0.01421	-0.02515
		609.434	-0.00194	-0.02348	-0.01969
		609.562	-0.03352	-0.03425	-0.02128
		609.69	0.03496	0.05089	0.03668
		609.818	0.03748	0.03646	0.00254
		609.946	0.01136	-0.00349	-0.00078
		610.074	0.01384	0.00183	-0.00889
		610.201	0.01927	0.01768	0.00334
		610.329	0.02871	0.00248	-0.02464
		610.457	0.02248	0.00049	-0.02457
		610.585	0.0052	0.01043	-0.02393
		610.713	0.01427	-0.01546	-0.01796
		610.84	0.02838	0.02041	-0.01604
		610.968	0.01143	0.0069	-0.02747
		611.096	0.03204	0.01118	-0.03139
		611.224	0.02582	-0.01401	-0.03073
		611.352	0.0125	-0.01419	0.01217
		611.479	0.00346	0.01075	0.00248
		611.607	0.0016	-0.01051	-0.03556
		611.735	0.00116	-0.01259	0.00757
		611.863	0.00135	0.02748	0.01069
		611.99	0.02954	0.0015	0.01885
		612.118	-0.01254	0.00533	0.00012
		612.246	-0.00358	0.00103	-0.01787
		612.374	0.04116	0.03884	-0.0002
		612.501	0.02384	0.00131	0.00581
		612.629	0.02221	0.02578	0.02717
		612.757	-0.01943	-0.0064	0.00233
		612.885	-0.01381	-0.01577	-0.02044
		613.012	-0.02043	-0.02144	-0.01652
		613.14	0.01455	0.0167	-0.00396
		613.268	-0.00116	-0.02435	0.00256
		613.395	0.03378	0.0246	0.00125
		613.523	0.04593	0.01008	0.0122
		613.651	-0.00668	-0.00639	0.01632
		613.779	0.00165	0.00836	0.00898
		613.906	0.03137	-0.00949	0.01291
		614.034	-0.00493	-0.00364	-0.00803
		614.162	-0.0318	-0.01916	-0.03615
		614.289	0.01428	0.00498	-0.04925
		614.417	-0.01829	0.01703	-0.00589
		614.545	0.01631	-0.04167	-0.01425
		614.672	0.00269	-0.0023	-0.00118
		614.8	-0.00931	-0.03045	-0.01978
		614.928	0.00202	-0.01773	-0.02063
		615.055	0.03677	0.03102	-0.01576
		615.183	0.01384	0.02591	-0.00402
		615.311	-0.03753	-0.042	-0.01326
		615.438	0.0193	0.04144	0.02959
		615.566	-0.01325	-0.01524	-0.03899
		615.694	0.02485	0.00849	0.04
		615.821	-0.03306	0.00725	0.00808
		615.949	0.00731	-0.01181	0.01504
		616.077	-0.02014	-0.01981	0.01425
		616.204	0.03697	0.02727	0.00132
		616.332	0.02484	0.0053	-0.0117
		616.459	-0.00762	-0.01589	-0.00479
		616.587	0.00831	-0.01023	-0.014
		616.715	0.00124	-0.03928	-0.00357
		616.842	0.01851	-0.00429	0.00865
		616.97	0.01267	0.02016	-0.00516
		617.098	-0.01034	-0.0285	0.00709
		617.225	0.00973	-0.00715	-0.02774
		617.353	0.01629	0.01414	0.00914
		617.48	-0.01142	-0.03001	-0.00941
		617.608	0.00571	-0.02236	0.00523
		617.736	0.01265	-0.00148	-0.02272
		617.863	0.01605	-0.02193	-0.00288
		617.991	0.01125	-0.01881	0.02609
		618.118	0.01924	0.01029	0.01774
		618.246	-0.02409	-0.01366	-0.01267
		618.373	-0.02129	0.00678	-0.00341
		618.501	0.0227	0.01356	-0.00743
		618.629	0.00258	-0.01911	0.00814
		618.756	-0.01181	-0.02188	-0.01701
		618.884	-0.01445	-0.03254	-0.01146
		619.011	0.02384	-0.00277	-0.01402
		619.139	0.02173	0.03567	0.03009
		619.266	-0.01062	-0.0082	0.01733
		619.394	-0.03154	-0.07289	-0.035
		619.521	-0.01264	-0.01558	-0.02244
		619.649	0.0143	-0.01665	-0.00354
		619.776	-0.00633	-0.00906	0.00974
		619.904	8e-05	-0.04014	0.00082
		620.031	0.0213	0.01029	-0.00158
		620.159	-0.00764	0.00964	-0.05646
		620.286	-0.00381	0.00253	0.00403
		620.414	0.00761	0.01753	0.00643
		620.542	-0.01219	-0.02026	-0.03129
		620.669	0.00685	-0.03642	-0.00354
		620.797	0.02963	0.01225	0.00682
		620.924	0.03972	0.00926	-0.01021
		621.051	-0.01343	-0.00754	0.01034
		621.179	0.01387	-0.00688	0.01652
		621.306	0.00231	-0.00461	-0.0166
		621.434	-0.02805	-0.00726	-0.00817
		621.561	0.03925	-0.01473	0.04625
		621.689	-0.04715	0.00931	-0.05146
		621.816	-0.00181	0.02026	0.01527
		621.944	-0.05107	-0.0445	-0.06342
		622.071	-0.01482	-0.05406	-0.00618
		622.199	-0.00207	-0.0353	-0.0138
		622.326	0.01681	-0.04252	-0.00623
		622.454	-0.02406	-0.04981	0.00595
		622.581	0.00783	-0.0077	0.00459
		622.708	-0.02928	-0.02922	-0.04174
		622.836	-0.0073	0.00565	0.02886
		622.963	0.01005	0.00083	0.01387
		623.091	0.00962	0.0003	0.0124
		623.218	-0.02299	-0.02512	-0.00384
		623.346	-0.00669	-0.02636	-0.01808
		623.473	0.01081	-0.00729	0.01555
		623.6	0.01308	-0.01351	0.00312
		623.728	0.00731	0.01612	0.02189
		623.855	0.00867	0.00164	0.0127
		623.983	-0.00238	-0.00829	0.01222
		624.11	0.02369	-0.01731	0.00591
		624.237	0.00097	0.00133	-0.00043
		624.365	-0.0079	-0.02826	-0.02719
		624.492	-0.02162	-0.03921	0.00286
		624.62	-0.0019	-0.00518	0.0069
		624.747	-0.00765	-0.01368	-0.00594
		624.874	-0.00486	-0.01309	-0.01215
		625.002	-0.00238	-0.00768	0.00295
		625.129	0.0105	-0.02487	0.018
		625.256	0.02093	0.01199	0.00949
		625.384	-0.03348	-0.02566	-0.00052
		625.511	-0.00491	-0.00734	-0.00274
		625.638	-0.02246	-0.00705	-0.03362
		625.766	0.00692	-0.02508	0.01727
		625.893	-0.03576	-0.01674	0.02014
		626.02	0.03065	-0.00931	0.02355
		626.148	-0.02394	-0.03757	-0.03999
		626.275	0.01153	-0.01131	-0.02757
		626.402	0.0126	0.01153	0.01951
		626.53	-0.00913	-0.04151	-0.02527
		626.657	0.0047	-0.02118	0.01305
		626.784	0.00263	0.009	0.03177
		626.912	-0.03572	-0.06425	-0.03581
		627.039	0.01593	0.0169	0.05422
		627.166	-0.04467	-0.04834	-0.02977
		627.294	0.0147	-0.00373	-0.00523
		627.421	0.03004	0.00221	0.04537
		627.548	-0.01501	-0.02596	0.02373
		627.675	-0.00027	-0.01242	0.02669
		627.803	0.02716	0.00187	0.02423
		627.93	-0.03063	-0.03694	0.00832
		628.057	-0.00912	-0.02302	-0.01932
		628.184	0.03311	0.00588	0.01869
		628.312	-0.03267	-0.04847	-0.02988
		628.439	-0.03033	-0.02938	-0.0354
		628.566	-0.02753	-0.0449	-0.01087
		628.693	0.00134	-0.00194	-0.01498
		628.821	-0.01841	-0.02066	0.00116
		628.948	-0.00114	-0.04108	-0.02015
		629.075	-0.02607	-0.06003	-0.04153
		629.202	0.02265	-0.01524	0.00545
		629.33	0.01668	0.01164	0.01423
		629.457	0.01145	-0.00967	0.00816
		629.584	0.00926	-0.01433	0.01474
		629.711	-0.00079	-0.01622	0.02633
		629.839	-0.03479	-0.02612	-0.01223
		629.966	-0.02394	-0.04914	-0.00545
		630.093	-0.00925	-0.01463	0.00536
		630.22	0.01683	-0.00916	-0.00339
		630.347	-0.01711	0.00955	0.03134
		630.474	-0.03227	-0.02507	0.02198
		630.602	-0.02333	-0.00968	-0.01459
		630.729	0.01275	0.01466	0.03626
		630.856	-0.01174	-0.02821	-0.01955
		630.983	0.01052	-0.02303	0.00446
		631.11	0.01268	-0.03457	-0.00066
		631.238	0.0254	-0.00942	0.01756
		631.365	-0.02333	-0.02829	-0.00614
		631.492	-0.0194	-0.05238	-0.01009
		631.619	-0.01631	0.00043	-0.03404
		631.746	-0.00759	-0.02303	-0.01025
		631.873	-0.01398	-0.02594	-0.01027
		632	0.02998	-0.00236	0.03682
		632.128	0.01562	-0.01606	0.00917
		632.255	0.00191	-0.03278	-0.0121
		632.382	-0.00211	-0.02803	0.01301
		632.509	-0.00899	-0.03236	-0.04294
		632.636	0.02287	-0.02223	-0.0392
		632.763	-0.0039	-0.04885	-0.01766
		632.89	-0.00241	-0.00099	0.00823
		633.017	-0.00193	-0.01296	0.01249
		633.145	-0.01441	-0.04421	-0.01062
		633.272	0.01433	-0.03785	-0.00972
		633.399	-0.00101	0.01437	0.00917
		633.526	-0.02193	-0.05983	-0.01639
		633.653	0.03203	-0.04687	-0.02851
		633.78	0.01396	-0.04082	0.00653
		633.907	0.00305	0.01508	0.03271
		634.034	-0.05531	-0.05032	-0.00276
		634.161	-0.01147	-0.021	0.00604
		634.288	-0.00857	-0.0351	-0.00557
		634.415	-0.00081	-0.04336	-0.03135
		634.542	-0.03596	-0.05627	-0.01631
		634.669	0.02019	-0.033	0.01826
		634.796	0.01605	0.0302	0.03278
		634.924	0.00232	-0.05131	-0.01005
		635.051	-0.01674	-0.01886	0.0033
		635.178	-0.00626	-0.0246	0.0094
		635.305	0.00066	-0.00772	-0.00144
		635.432	0.01853	-0.01731	0.02213
		635.559	-0.01376	-0.04645	-0.03046
		635.686	0.00429	-0.01593	0.00737
		635.813	0.02693	0.00024	-0.00104
		635.94	0.02371	-0.00232	-0.00951
		636.067	0.0115	-0.04577	-0.00199
		636.194	-0.0162	-0.05401	-0.00508
		636.321	0.0083	-0.03815	0.00803
		636.448	-0.02849	-0.08655	-0.03222
		636.575	0.00787	-0.03117	-0.00967
		636.702	0.03006	-0.00553	0.0102
		636.829	-0.02946	-0.0538	-0.00981
		636.956	0.03117	0.00953	0.03542
		637.083	0.02961	0.01223	0.0028
		637.21	0.01881	-0.00611	0.01874
		637.337	-0.02765	-0.04436	-0.01863
		637.464	-0.00142	-0.03526	-0.0054
		637.59	-0.02161	-0.05459	-0.01449
		637.717	0.00085	-0.03325	-0.02402
		637.844	0.00588	-0.01578	0.01515
		637.971	-0.00506	-0.04052	0.03498
		638.098	-0.0151	-0.04205	-0.02957
		638.225	-0.00833	-0.02241	0.01396
		638.352	-0.00432	-0.00084	0.0044
		638.479	-0.01552	-0.02728	-0.02444
		638.606	0.00914	0.00603	-0.00858
		638.733	0.01956	-0.00106	0.02408
		638.86	0.00787	0.00573	0.02335
		638.987	0.06369	0.01216	0.0376
		639.114	0.02683	-0.00655	0.00416
		639.24	0.03265	-0.02579	-0.00921
		639.367	0.00712	-0.02489	-0.00608
		639.494	-0.00033	-0.01118	-0.02891
		639.621	0.02339	0.00042	-0.01257
		639.748	0.01928	-0.03116	-0.00985
		639.875	0.00251	0.00464	0.0164

## Sheet: Figure 2f
Figure 2f
		Wavelength	120 nM
		508.777	-0.15997
		508.907	-0.11677
		509.037	-0.04291
		509.167	-0.07668
		509.297	-0.08576
		509.427	-0.097
		509.556	-0.08718
		509.686	-0.07363
		509.816	-0.07646
		509.946	-0.07898
		510.076	-0.12471
		510.206	-0.07054
		510.336	-0.0843
		510.465	-0.08489
		510.595	-0.08936
		510.725	-0.09805
		510.855	-0.04483
		510.985	-0.06857
		511.115	-0.05633
		511.245	-0.07143
		511.374	-0.09567
		511.504	-0.06039
		511.634	-0.05983
		511.764	-0.05213
		511.894	-0.08557
		512.024	0.00011
		512.153	-0.03999
		512.283	-0.02624
		512.413	-0.07157
		512.543	-0.11314
		512.673	-0.05386
		512.803	-0.03256
		512.932	-0.05129
		513.062	-0.04688
		513.192	-0.05963
		513.322	-0.01921
		513.452	-0.03004
		513.581	-0.02232
		513.711	-0.05814
		513.841	-0.0731
		513.971	-0.03372
		514.101	0.04367
		514.23	-0.00489
		514.36	-0.01876
		514.49	0.01074
		514.62	-0.0233
		514.75	-0.00685
		514.88	-0.02159
		515.009	0.00517
		515.139	-0.01661
		515.269	-0.01665
		515.399	-0.03391
		515.528	-0.0098
		515.658	0.00412
		515.788	-0.05461
		515.918	-0.02378
		516.048	-0.05401
		516.177	0.00547
		516.307	-0.00253
		516.437	-0.00415
		516.567	0.00512
		516.696	-0.01499
		516.826	-0.01325
		516.956	-0.05047
		517.086	0.00982
		517.216	-0.01366
		517.345	-0.03024
		517.475	-0.00295
		517.605	-0.00181
		517.735	-0.02092
		517.864	-0.02191
		517.994	-0.03164
		518.124	0.00301
		518.254	0.01332
		518.383	-0.00089
		518.513	-0.03949
		518.643	0.00402
		518.773	0.00924
		518.902	0.00193
		519.032	-0.01936
		519.162	0.00291
		519.292	-0.02674
		519.421	-0.01951
		519.551	-0.01049
		519.681	0.00715
		519.811	0.03846
		519.94	0.00499
		520.07	0.01165
		520.2	0.02099
		520.329	0.0303
		520.459	0.05655
		520.589	0.04499
		520.719	-0.00444
		520.848	0.05462
		520.978	0.05111
		521.108	0.02086
		521.237	0.0374
		521.367	0.03871
		521.497	0.04731
		521.627	0.04145
		521.756	0.03941
		521.886	0.05676
		522.016	-0.00711
		522.145	0.03603
		522.275	0.09669
		522.405	0.01206
		522.534	0.06607
		522.664	0.05879
		522.794	0.04303
		522.924	0.02882
		523.053	0.02386
		523.183	0.03653
		523.313	0.01364
		523.442	0.02265
		523.572	0.084
		523.702	0.01716
		523.831	0.03139
		523.961	0.00593
		524.091	0.00027
		524.22	-0.01139
		524.35	0.04122
		524.48	0.04141
		524.609	-0.00421
		524.739	-0.02082
		524.869	0.02384
		524.998	0.00442
		525.128	0.0726
		525.258	0.02913
		525.387	-0.03782
		525.517	0.00251
		525.647	-0.02196
		525.776	-0.01498
		525.906	0.05593
		526.036	0.0324
		526.165	0.02114
		526.295	0.02774
		526.424	0.01897
		526.554	0.01397
		526.684	-0.00367
		526.813	0.03439
		526.943	0.06761
		527.073	0.02357
		527.202	-0.01496
		527.332	-0.01619
		527.461	-0.02854
		527.591	0.02542
		527.721	-0.00052
		527.85	-0.02804
		527.98	-0.01433
		528.11	-0.01322
		528.239	-0.02078
		528.369	-0.02979
		528.498	0.01987
		528.628	-0.014
		528.758	0.02158
		528.887	0.01554
		529.017	0.01674
		529.146	-0.01188
		529.276	0.01644
		529.406	-0.03563
		529.535	0.00566
		529.665	0.00319
		529.794	-0.01897
		529.924	-0.0438
		530.053	-0.03193
		530.183	0.00014
		530.313	-0.00178
		530.442	-0.00345
		530.572	-0.00721
		530.701	0.01971
		530.831	-0.02312
		530.961	-0.00619
		531.09	-0.02935
		531.22	0.01546
		531.349	0.01862
		531.479	0.01578
		531.608	0.02427
		531.738	0.0454
		531.867	-0.0105
		531.997	-0.02163
		532.127	0.00075
		532.256	0.00156
		532.386	-0.03012
		532.515	0.04228
		532.645	-0.00594
		532.774	-0.02928
		532.904	-0.00137
		533.033	0.01974
		533.163	-0.02124
		533.292	0.01207
		533.422	0.0327
		533.551	-0.01145
		533.681	0.0226
		533.811	-0.00292
		533.94	0.01353
		534.07	-0.06116
		534.199	-0.0146
		534.329	0.00693
		534.458	-0.04181
		534.588	-0.00608
		534.717	-0.00844
		534.847	-0.02974
		534.976	-0.04212
		535.106	0.00032
		535.235	-0.03344
		535.365	-0.02107
		535.494	-0.02171
		535.624	-0.03555
		535.753	-0.01813
		535.883	0.04191
		536.012	-0.03491
		536.142	-0.0035
		536.271	-0.07132
		536.401	-0.03506
		536.53	-0.02497
		536.66	-0.01824
		536.789	-0.03243
		536.918	-0.03287
		537.048	-0.04261
		537.177	-0.03383
		537.307	-0.02796
		537.436	-0.04391
		537.566	-0.03867
		537.695	-0.0363
		537.825	-0.01183
		537.954	-0.0365
		538.084	-0.06751
		538.213	-0.04269
		538.343	-0.04273
		538.472	-0.08544
		538.601	-0.06994
		538.731	-0.04595
		538.86	-0.02558
		538.99	-0.06424
		539.119	-0.06242
		539.249	-0.03802
		539.378	0.00215
		539.508	-0.03574
		539.637	-0.07653
		539.766	0.00536
		539.896	0.00174
		540.025	0.00235
		540.155	-0.05026
		540.284	0.00032
		540.413	-0.03142
		540.543	-0.05028
		540.672	-0.06674
		540.802	-0.04822
		540.931	-0.02306
		541.06	-0.05931
		541.19	-0.00169
		541.319	-0.04307
		541.449	-0.00331
		541.578	-0.03523
		541.707	-0.04338
		541.837	-0.04116
		541.966	-0.01362
		542.096	-0.01789
		542.225	-0.02698
		542.354	-0.05625
		542.484	-0.03676
		542.613	-0.02086
		542.742	-0.02573
		542.872	-0.00791
		543.001	-0.02569
		543.131	-0.06157
		543.26	-0.06678
		543.389	-0.02949
		543.519	-0.02591
		543.648	-0.0363
		543.777	0.02155
		543.907	-0.03252
		544.036	-0.01838
		544.165	0.00467
		544.295	0.009
		544.424	-0.01798
		544.554	-0.00199
		544.683	-0.03645
		544.812	0.00971
		544.942	-0.07072
		545.071	0.02457
		545.2	-0.02487
		545.33	-0.04774
		545.459	-0.01604
		545.588	0.03398
		545.717	0.00609
		545.847	-0.01456
		545.976	-0.00574
		546.105	-0.00937
		546.235	0.01581
		546.364	-0.00629
		546.493	0.00949
		546.623	0.03016
		546.752	0.00878
		546.881	-0.03564
		547.011	0.06618
		547.14	0.05438
		547.269	-0.00456
		547.398	-0.00904
		547.528	0.02782
		547.657	0.02681
		547.786	0.04102
		547.916	0.0427
		548.045	0.04032
		548.174	0.00978
		548.303	0.02575
		548.433	0.05918
		548.562	0.09753
		548.691	0.06492
		548.82	0.08544
		548.95	0.12271
		549.079	0.10761
		549.208	0.07718
		549.338	0.07937
		549.467	0.09309
		549.596	0.09964
		549.725	0.13236
		549.855	0.13823
		549.984	0.09112
		550.113	0.10543
		550.242	0.06787
		550.372	0.08282
		550.501	0.09033
		550.63	0.124
		550.759	0.11947
		550.888	0.15665
		551.018	0.10724
		551.147	0.17989
		551.276	0.1345
		551.405	0.12467
		551.534	0.13246
		551.664	0.13374
		551.793	0.12889
		551.922	0.10759
		552.051	0.1393
		552.181	0.13483
		552.31	0.15621
		552.439	0.10738
		552.568	0.14855
		552.697	0.14794
		552.827	0.12576
		552.956	0.13931
		553.085	0.14523
		553.214	0.15234
		553.343	0.13547
		553.472	0.16539
		553.602	0.10138
		553.731	0.10637
		553.86	0.10487
		553.989	0.11937
		554.118	0.12793
		554.247	0.08917
		554.377	0.14795
		554.506	0.1348
		554.635	0.08669
		554.764	0.08041
		554.893	0.13145
		555.022	0.08482
		555.151	0.10812
		555.281	0.07866
		555.41	0.09366
		555.539	0.09171
		555.668	0.12628
		555.797	0.09087
		555.926	0.05821
		556.055	0.08215
		556.185	0.03558
		556.314	0.08542
		556.443	0.07965
		556.572	0.09322
		556.701	0.04445
		556.83	0.08666
		556.959	0.04075
		557.088	0.06226
		557.217	0.06882
		557.347	0.09047
		557.476	0.05364
		557.605	0.04406
		557.734	0.04816
		557.863	0.0809
		557.992	0.05089
		558.121	0.05871
		558.25	0.08216
		558.379	0.08111
		558.508	0.05277
		558.637	0.04703
		558.767	0.07845
		558.896	0.09275
		559.025	0.08553
		559.154	0.04854
		559.283	0.07783
		559.412	0.09309
		559.541	0.09503
		559.67	0.07318
		559.799	0.09561
		559.928	0.12881
		560.057	0.12203
		560.186	0.06419
		560.315	0.14053
		560.444	0.10859
		560.573	0.13929
		560.702	0.10451
		560.831	0.12995
		560.96	0.13932
		561.089	0.10733
		561.218	0.09733
		561.347	0.15
		561.476	0.14445
		561.605	0.13921
		561.734	0.14452
		561.863	0.11709
		561.992	0.12996
		562.121	0.16127
		562.25	0.12879
		562.379	0.19868
		562.508	0.16207
		562.637	0.17146
		562.766	0.17824
		562.895	0.11419
		563.024	0.11652
		563.153	0.16642
		563.282	0.10693
		563.411	0.11854
		563.54	0.14355
		563.669	0.10902
		563.798	0.14352
		563.927	0.13301
		564.056	0.16555
		564.185	0.16339
		564.314	0.1352
		564.443	0.13297
		564.572	0.14288
		564.701	0.16429
		564.83	0.13141
		564.959	0.10859
		565.088	0.1207
		565.217	0.11063
		565.346	0.15752
		565.475	0.11126
		565.604	0.10155
		565.732	0.12625
		565.861	0.1039
		565.99	0.04467
		566.119	0.09996
		566.248	0.08098
		566.377	0.12386
		566.506	0.09653
		566.635	0.11141
		566.764	0.07644
		566.893	0.08466
		567.022	0.03881
		567.151	0.05575
		567.279	0.05296
		567.408	0.09675
		567.537	0.03524
		567.666	0.03121
		567.795	0.01113
		567.924	0.00656
		568.053	0.06251
		568.182	0.00857
		568.31	0.02247
		568.439	0.05473
		568.568	0.03148
		568.697	-0.01249
		568.826	0.03748
		568.955	-0.02641
		569.084	0.00326
		569.213	-0.00419
		569.341	0.01374
		569.47	0.00688
		569.599	0.00183
		569.728	-0.03523
		569.857	-0.01127
		569.986	-0.04458
		570.114	0.00032
		570.243	-0.02935
		570.372	-0.02537
		570.501	0.01731
		570.63	-0.03103
		570.759	-0.08314
		570.887	-0.08253
		571.016	-0.01192
		571.145	-0.02442
		571.274	-0.07342
		571.403	-0.01414
		571.531	-0.05592
		571.66	-0.06016
		571.789	-0.02808
		571.918	-0.05737
		572.047	-0.0471
		572.175	-0.04461
		572.304	-0.02454
		572.433	-0.07754
		572.562	-0.04006
		572.691	-0.05541
		572.82	-0.05247
		572.948	-0.04027
		573.077	-0.08287
		573.206	-0.12099
		573.334	-0.09802
		573.463	-0.09536
		573.592	-0.04832
		573.721	-0.09503
		573.849	-0.00836
		573.978	-0.04015
		574.107	-0.04412
		574.236	-0.06991
		574.364	-0.07636
		574.493	-0.0525
		574.622	-0.07902
		574.75	-0.08408
		574.879	-0.07896
		575.008	-0.0201
		575.137	-0.10503
		575.265	-0.10228
		575.394	-0.05883
		575.523	-0.08325
		575.652	-0.07698
		575.78	-0.13613
		575.909	-0.0928
		576.038	-0.09118
		576.167	-0.06815
		576.295	-0.08908
		576.424	-0.09088
		576.553	-0.07691
		576.681	-0.0411
		576.81	-0.1093
		576.939	-0.03576
		577.068	-0.06106
		577.196	-0.04674
		577.324	-0.06587
		577.453	-0.08979
		577.582	-0.07555
		577.71	-0.09634
		577.839	-0.07508
		577.968	-0.07732
		578.096	-0.07804
		578.225	-0.07517
		578.354	-0.09461
		578.482	-0.08569
		578.611	-0.11191
		578.74	-0.07632
		578.868	-0.07545
		578.997	-0.1029
		579.125	-0.0712
		579.254	-0.08683
		579.383	-0.06907
		579.511	-0.10348
		579.64	-0.10175
		579.769	-0.06024
		579.897	-0.07438
		580.026	-0.09562
		580.154	-0.08521
		580.283	-0.04969
		580.412	-0.09533
		580.54	-0.03883
		580.669	-0.09987
		580.797	-0.07625
		580.926	-0.08052
		581.055	-0.08665
		581.183	-0.09988
		581.312	-0.09687
		581.44	-0.04263
		581.569	-0.07627
		581.697	-0.11332
		581.826	-0.04828
		581.955	-0.0577
		582.083	-0.05893
		582.212	-0.0607
		582.34	-0.11297
		582.469	-0.06577
		582.597	-0.0816
		582.726	-0.08448
		582.854	-0.04592
		582.983	-0.0917
		583.111	-0.09037
		583.24	-0.05068
		583.369	-0.03126
		583.497	-0.08214
		583.626	-0.10813
		583.754	-0.07278
		583.883	-0.07013
		584.011	-0.08941
		584.14	-0.07063
		584.268	-0.07998
		584.397	-0.10865
		584.525	-0.06868
		584.654	-0.09833
		584.782	-0.08674
		584.911	-0.09006
		585.039	-0.07427
		585.168	-0.05561
		585.296	-0.08143
		585.424	-0.07129
		585.553	-0.0589
		585.681	-0.08834
		585.81	-0.06459
		585.938	-0.06818
		586.067	-0.09188
		586.195	-0.11943
		586.324	-0.09032
		586.452	-0.07502
		586.581	-0.07334
		586.709	-0.0593
		586.838	-0.07431
		586.966	-0.06723
		587.094	-0.09507
		587.223	-0.10167
		587.351	-0.08671
		587.48	-0.0817
		587.608	-0.10551
		587.737	-0.09099
		587.865	-0.03378
		587.993	-0.07386
		588.122	-0.06333
		588.25	-0.06284
		588.379	-0.07685
		588.507	-0.08833
		588.635	-0.04377
		588.764	-0.03329
		588.892	-0.08746
		589.021	-0.11045
		589.149	-0.07773
		589.277	-0.0663
		589.406	-0.09471
		589.534	-0.06905
		589.662	-0.03363
		589.791	-0.04065
		589.919	-0.05426
		590.047	-0.04458
		590.176	-0.09214
		590.304	-0.04707
		590.433	-0.07817
		590.561	-0.09832
		590.689	-0.05368
		590.818	-0.05155
		590.946	-0.04414
		591.074	-0.06491
		591.203	-0.11938
		591.331	-0.06983
		591.459	-0.04256
		591.588	-0.07145
		591.716	-0.00247
		591.844	-0.05569
		591.972	-0.08661
		592.101	-0.05453
		592.229	-0.08696
		592.357	-0.07623
		592.486	-0.07131
		592.614	-0.08194
		592.742	-0.02968
		592.871	-0.01502
		592.999	-0.04294
		593.127	-0.06935
		593.255	-0.04284
		593.384	-0.03603
		593.512	-0.05017
		593.64	-0.02742
		593.768	-0.02884
		593.897	-0.08217
		594.025	-0.0354
		594.153	-0.07065
		594.281	-0.08692
		594.41	-0.04227
		594.538	-0.0609
		594.666	-0.03163
		594.794	-0.07468
		594.923	-0.05319
		595.051	-0.03857
		595.179	-0.0337
		595.307	-0.03694
		595.436	-0.05291
		595.564	-0.04779
		595.692	-0.03052
		595.82	-0.0325
		595.948	-0.0215
		596.077	-0.0621
		596.205	-0.01624
		596.333	-0.02781
		596.461	-0.02876
		596.589	-0.03385
		596.718	-0.02385
		596.846	-0.02271
		596.974	-0.01375
		597.102	-0.0305
		597.23	-0.04937
		597.359	-0.03764
		597.487	-0.06096
		597.615	-0.0186
		597.743	-0.07645
		597.871	-0.04205
		597.999	-0.00618
		598.127	-0.09767
		598.256	-0.01756
		598.384	-0.0401
		598.512	-0.04538
		598.64	-0.02102
		598.768	-0.06504
		598.896	-0.04968
		599.024	-0.06136
		599.153	-0.04208
		599.281	-0.04479
		599.409	-0.02865
		599.537	-0.0286
		599.665	-0.06307
		599.793	-0.00514
		599.921	-0.0267
		600.049	-0.02698
		600.177	-0.07195
		600.305	-0.04528
		600.434	0.03029
		600.562	-0.02972
		600.69	-0.04546
		600.818	-0.01984
		600.946	-0.00607
		601.074	-0.00812
		601.202	-0.04624
		601.33	-0.02897
		601.458	-0.03435
		601.586	-0.05607
		601.714	-0.03008
		601.842	-0.01138
		601.97	-0.0243
		602.098	-0.00916
		602.226	-0.01714
		602.354	-0.0646
		602.482	-0.04813
		602.61	-0.07351
		602.739	0.05783
		602.867	0.0145
		602.995	-0.04655
		603.123	0.00807
		603.251	0.01567
		603.379	0.00613
		603.507	-0.04016
		603.635	-0.04007
		603.763	-0.02727
		603.891	-0.03567
		604.019	-0.01569
		604.147	0.00965
		604.275	-0.0036
		604.403	0.01573
		604.53	-0.02194
		604.658	-0.03916
		604.786	-0.0365
		604.914	0.01538
		605.042	-3e-05
		605.17	-0.02331
		605.298	-0.06606
		605.426	-0.01651
		605.554	0.01114
		605.682	0.02803
		605.81	-0.00939
		605.938	-0.01783
		606.066	-0.0111
		606.194	-0.01242
		606.322	-0.06466
		606.45	0.02208
		606.578	-0.00172
		606.706	0.0027
		606.833	-0.01681
		606.961	-0.01795
		607.089	-0.00294
		607.217	0.01307
		607.345	-0.03883
		607.473	0.03117
		607.601	-0.0171
		607.729	0.00651
		607.857	0.00157
		607.984	-0.05177
		608.112	-0.00614
		608.24	-0.01975
		608.368	-0.03069
		608.496	0.01189
		608.624	0.00282
		608.752	0.0014
		608.879	-0.01913
		609.007	-0.02181
		609.135	-0.00054
		609.263	-0.0157
		609.391	0.01492
		609.519	0.01078
		609.646	-0.00885
		609.774	0.00839
		609.902	-0.01179
		610.03	0.05319
		610.158	0.00425
		610.286	0.00023
		610.413	0.00959
		610.541	0.00253
		610.669	0.00734
		610.797	-0.01433
		610.925	0.03464
		611.052	0.01594
		611.18	0.00363
		611.308	-0.00158
		611.436	0.00879
		611.563	-0.00821
		611.691	-0.02092
		611.819	-0.00926
		611.947	-0.02222
		612.075	0.03488
		612.202	0.01653
		612.33	0.01727
		612.458	-0.00691
		612.586	0.00476
		612.713	0.00717
		612.841	-0.01212
		612.969	-0.00854
		613.096	-0.01181
		613.224	-0.01451
		613.352	0.01194
		613.48	-0.0242
		613.607	-0.00764
		613.735	-0.03125
		613.863	-0.03431
		613.99	-0.00093
		614.118	-0.01733
		614.246	-0.04811
		614.374	-0.02682
		614.501	0.04179
		614.629	-0.03825
		614.757	0.04113
		614.884	0.01491
		615.012	0.01391
		615.14	-0.02682
		615.267	-0.01154
		615.395	0.00025
		615.523	-0.00454
		615.65	-0.01968
		615.778	-0.01855
		615.906	-0.00483
		616.033	0.03902
		616.161	0.00178
		616.288	0.02555
		616.416	-0.04297
		616.544	0.0597
		616.671	-0.01165
		616.799	-0.032
		616.927	-0.03048
		617.054	-0.00455
		617.182	-0.02632
		617.309	0.01242
		617.437	0.03306
		617.565	0.04719
		617.692	0.02228
		617.82	-0.06147
		617.947	-0.00159
		618.075	0.08827
		618.203	0.02364
		618.33	-0.00266
		618.458	-0.00566
		618.585	-0.00834
		618.713	-0.00033
		618.84	-0.01824
		618.968	-0.00606
		619.095	-0.03898
		619.223	-0.00362
		619.351	0.05618
		619.478	0.00162
		619.606	0.02539
		619.733	-0.03988
		619.861	0.00511
		619.988	-0.00116
		620.116	-0.01751
		620.243	0.00989
		620.371	-0.01091
		620.498	-0.01134
		620.626	4e-05
		620.753	-0.02505
		620.881	-0.0149
		621.008	-0.01115
		621.136	-0.00022
		621.263	0.00808
		621.391	-0.0296
		621.518	-0.04012
		621.646	0.01006
		621.773	0.00693
		621.901	0.01099
		622.028	0.01303
		622.156	0.00441
		622.283	0.00437
		622.41	-0.01275
		622.538	-0.01286
		622.665	-0.02011
		622.793	0.02092
		622.92	-0.0062
		623.048	0.01722
		623.175	-0.02478
		623.302	0.01767
		623.43	0.00715
		623.557	0.02579
		623.685	0.0262
		623.812	0.02765
		623.939	-0.01722
		624.067	-0.0316
		624.194	-0.00617
		624.322	-0.00105
		624.449	-0.01822
		624.576	-0.01124
		624.704	0.01526
		624.831	-0.02121
		624.958	0.00641
		625.086	0.04033
		625.213	0.03772
		625.341	0.03865
		625.468	0.04717
		625.595	0.03254
		625.723	0.04386
		625.85	0.04414
		625.977	0.01294
		626.105	-0.00994
		626.232	0.0103
		626.359	-0.02351
		626.487	0.02211
		626.614	0.03728
		626.741	0.00691
		626.869	0.00724
		626.996	0.05271
		627.123	0.0245
		627.25	0.04851
		627.378	-0.00436
		627.505	-0.00807
		627.632	0.03233
		627.76	-0.02702
		627.887	0.0149
		628.014	0.03071
		628.141	0.02185
		628.269	0.05478
		628.396	0.04961
		628.523	0.01902
		628.65	-0.02904
		628.778	0.02852
		628.905	0.00908
		629.032	0.0195
		629.159	0.05405
		629.287	0.07105
		629.414	0.01981
		629.541	0.00787
		629.668	0.02085
		629.796	0.05012
		629.923	-0.00993
		630.05	0.02939
		630.177	-0.02046
		630.304	0.01378
		630.432	0.04672
		630.559	-0.00771
		630.686	0.03028
		630.813	0.03965
		630.94	0.0767
		631.068	0.03172
		631.195	0.05344
		631.322	0.06206
		631.449	0.07177
		631.576	0.03799
		631.703	0.01624
		631.83	0.01697
		631.958	-0.01954
		632.085	0.00808
		632.212	0.08446
		632.339	-0.00858
		632.466	0.05107
		632.593	-0.01106
		632.72	0.03682
		632.847	0.00862
		632.975	-0.01336
		633.102	0.04493
		633.229	0.00669
		633.356	0.02085
		633.483	0.04402
		633.61	0.03109
		633.737	0.04284
		633.864	0.02959
		633.991	0.03921
		634.118	0.01195
		634.245	0.05954
		634.373	0.02101
		634.5	0.02439
		634.627	0.04437
		634.754	0.03202
		634.881	0.01761
		635.008	0.07106
		635.135	0.06197
		635.262	0.01494
		635.389	0.05151
		635.516	0.09136
		635.643	0.03135
		635.77	0.03573
		635.897	0.04347
		636.024	0.04153
		636.151	0.00906
		636.278	0.03792
		636.405	0.04041
		636.532	0.02891
		636.659	0.05724
		636.786	0.05394
		636.913	0.0187
		637.04	0.095
		637.167	0.05226
		637.294	0.04992
		637.421	0.07002
		637.548	0.03917
		637.675	-0.01729
		637.802	0.02078
		637.929	0.04826
		638.056	0.04296
		638.183	0.05561
		638.31	0.06293
		638.436	0.04772
		638.563	0.05298
		638.69	0.038
		638.817	0.0696
		638.944	0.03716
		639.071	0.08144
		639.198	0.06306
		639.325	0.04472
		639.452	0.08158
		639.579	0.08127
		639.706	0.03819
		639.832	0.0055
		639.959	0.04556
		640.086	0.06872

## Sheet: Figure 2g
Figure 2g
		Wavelength	BDQ
	Input Spectrum	508.59	3.36
		508.72	3.35
		508.85	3.32
		508.98	3.36
		509.11	3.38
		509.24	3.33
		509.37	3.34
		509.5	3.34
		509.63	3.35
		509.76	3.34
		509.89	3.36
		510.02	3.33
		510.15	3.38
		510.28	3.37
		510.41	3.35
		510.54	3.35
		510.67	3.33
		510.8	3.35
		510.93	3.37
		511.06	3.33
		511.19	3.3
		511.32	3.33
		511.45	3.37
		511.58	3.38
		511.71	3.33
		511.84	3.35
		511.96	3.37
		512.09	3.37
		512.22	3.35
		512.35	3.36
		512.48	3.34
		512.61	3.33
		512.74	3.33
		512.87	3.35
		513	3.34
		513.13	3.31
		513.26	3.36
		513.39	3.34
		513.52	3.3
		513.65	3.31
		513.78	3.31
		513.91	3.34
		514.04	3.37
		514.17	3.33
		514.3	3.36
		514.43	3.3
		514.56	3.32
		514.69	3.37
		514.82	3.35
		514.95	3.35
		515.08	3.38
		515.21	3.3
		515.34	3.32
		515.47	3.34
		515.6	3.34
		515.73	3.36
		515.86	3.37
		515.99	3.32
		516.12	3.36
		516.25	3.35
		516.38	3.35
		516.51	3.36
		516.64	3.36
		516.77	3.32
		516.9	3.34
		517.03	3.35
		517.16	3.31
		517.29	3.33
		517.42	3.32
		517.55	3.4
		517.68	3.35
		517.81	3.38
		517.94	3.41
		518.07	3.37
		518.2	3.34
		518.32	3.36
		518.45	3.4
		518.58	3.35
		518.71	3.37
		518.84	3.35
		518.97	3.4
		519.1	3.37
		519.23	3.35
		519.36	3.37
		519.49	3.35
		519.62	3.35
		519.75	3.34
		519.88	3.34
		520.01	3.37
		520.14	3.37
		520.27	3.38
		520.4	3.38
		520.53	3.35
		520.66	3.41
		520.79	3.35
		520.92	3.41
		521.05	3.36
		521.18	3.35
		521.31	3.36
		521.44	3.38
		521.57	3.35
		521.7	3.36
		521.83	3.4
		521.96	3.42
		522.09	3.38
		522.22	3.4
		522.35	3.33
		522.48	3.35
		522.61	3.38
		522.74	3.34
		522.87	3.34
		522.99	3.4
		523.12	3.39
		523.25	3.38
		523.38	3.4
		523.51	3.37
		523.64	3.36
		523.77	3.41
		523.9	3.4
		524.03	3.34
		524.16	3.41
		524.29	3.39
		524.42	3.39
		524.55	3.38
		524.68	3.35
		524.81	3.42
		524.94	3.39
		525.07	3.4
		525.2	3.39
		525.33	3.4
		525.46	3.38
		525.59	3.4
		525.72	3.34
		525.85	3.38
		525.98	3.39
		526.11	3.37
		526.24	3.42
		526.37	3.45
		526.5	3.43
		526.63	3.38
		526.75	3.42
		526.88	3.39
		527.01	3.33
		527.14	3.37
		527.27	3.43
		527.4	3.38
		527.53	3.37
		527.66	3.39
		527.79	3.41
		527.92	3.38
		528.05	3.38
		528.18	3.42
		528.31	3.44
		528.44	3.39
		528.57	3.41
		528.7	3.39
		528.83	3.4
		528.96	3.35
		529.09	3.39
		529.22	3.41
		529.35	3.4
		529.48	3.38
		529.61	3.41
		529.74	3.45
		529.87	3.39
		529.99	3.42
		530.12	3.4
		530.25	3.44
		530.38	3.42
		530.51	3.46
		530.64	3.41
		530.77	3.45
		530.9	3.42
		531.03	3.43
		531.16	3.45
		531.29	3.44
		531.42	3.43
		531.55	3.41
		531.68	3.46
		531.81	3.42
		531.94	3.45
		532.07	3.39
		532.2	3.44
		532.33	3.42
		532.46	3.44
		532.59	3.44
		532.72	3.4
		532.85	3.42
		532.97	3.49
		533.1	3.47
		533.23	3.44
		533.36	3.45
		533.49	3.41
		533.62	3.44
		533.75	3.46
		533.88	3.47
		534.01	3.47
		534.14	3.45
		534.27	3.48
		534.4	3.46
		534.53	3.45
		534.66	3.42
		534.79	3.46
		534.92	3.44
		535.05	3.4
		535.18	3.44
		535.31	3.43
		535.44	3.47
		535.57	3.43
		535.69	3.45
		535.82	3.46
		535.95	3.45
		536.08	3.43
		536.21	3.39
		536.34	3.39
		536.47	3.42
		536.6	3.4
		536.73	3.4
		536.86	3.43
		536.99	3.47
		537.12	3.39
		537.25	3.44
		537.38	3.43
		537.51	3.44
		537.64	3.42
		537.77	3.39
		537.9	3.43
		538.03	3.38
		538.15	3.41
		538.28	3.43
		538.41	3.41
		538.54	3.39
		538.67	3.43
		538.8	3.41
		538.93	3.44
		539.06	3.43
		539.19	3.41
		539.32	3.43
		539.45	3.41
		539.58	3.39
		539.71	3.45
		539.84	3.4
		539.97	3.41
		540.1	3.48
		540.23	3.42
		540.35	3.41
		540.48	3.4
		540.61	3.43
		540.74	3.4
		540.87	3.4
		541	3.41
		541.13	3.42
		541.26	3.41
		541.39	3.39
		541.52	3.41
		541.65	3.42
		541.78	3.44
		541.91	3.42
		542.04	3.43
		542.17	3.43
		542.3	3.4
		542.43	3.46
		542.55	3.41
		542.68	3.42
		542.81	3.39
		542.94	3.4
		543.07	3.43
		543.2	3.41
		543.33	3.42
		543.46	3.43
		543.59	3.43
		543.72	3.44
		543.85	3.44
		543.98	3.4
		544.11	3.4
		544.24	3.42
		544.37	3.41
		544.5	3.42
		544.62	3.4
		544.75	3.41
		544.88	3.43
		545.01	3.41
		545.14	3.41
		545.27	3.42
		545.4	3.44
		545.53	3.42
		545.66	3.46
		545.79	3.4
		545.92	3.44
		546.05	3.47
		546.18	3.45
		546.31	3.4
		546.43	3.47
		546.56	3.46
		546.69	3.46
		546.82	3.47
		546.95	3.48
		547.08	3.5
		547.21	3.45
		547.34	3.47
		547.47	3.5
		547.6	3.47
		547.73	3.48
		547.86	3.5
		547.99	3.5
		548.12	3.45
		548.24	3.48
		548.37	3.48
		548.5	3.49
		548.63	3.52
		548.76	3.46
		548.89	3.51
		549.02	3.52
		549.15	3.53
		549.28	3.52
		549.41	3.53
		549.54	3.53
		549.67	3.54
		549.8	3.54
		549.93	3.54
		550.05	3.56
		550.18	3.58
		550.31	3.56
		550.44	3.54
		550.57	3.53
		550.7	3.56
		550.83	3.57
		550.96	3.56
		551.09	3.53
		551.22	3.59
		551.35	3.57
		551.48	3.62
		551.61	3.6
		551.73	3.59
		551.86	3.6
		551.99	3.56
		552.12	3.64
		552.25	3.58
		552.38	3.61
		552.51	3.61
		552.64	3.6
		552.77	3.61
		552.9	3.57
		553.03	3.59
		553.16	3.54
		553.28	3.61
		553.41	3.58
		553.54	3.56
		553.67	3.61
		553.8	3.56
		553.93	3.63
		554.06	3.63
		554.19	3.58
		554.32	3.58
		554.45	3.59
		554.58	3.57
		554.71	3.58
		554.83	3.55
		554.96	3.57
		555.09	3.59
		555.22	3.55
		555.35	3.58
		555.48	3.56
		555.61	3.56
		555.74	3.57
		555.87	3.58
		556	3.57
		556.13	3.55
		556.26	3.56
		556.38	3.56
		556.51	3.56
		556.64	3.57
		556.77	3.57
		556.9	3.57
		557.03	3.57
		557.16	3.58
		557.29	3.55
		557.42	3.59
		557.55	3.57
		557.68	3.58
		557.8	3.6
		557.93	3.54
		558.06	3.55
		558.19	3.57
		558.32	3.57
		558.45	3.57
		558.58	3.6
		558.71	3.64
		558.84	3.61
		558.97	3.61
		559.1	3.61
		559.22	3.61
		559.35	3.61
		559.48	3.66
		559.61	3.63
		559.74	3.66
		559.87	3.62
		560	3.65
		560.13	3.68
		560.26	3.68
		560.39	3.66
		560.51	3.7
		560.64	3.66
		560.77	3.67
		560.9	3.68
		561.03	3.69
		561.16	3.68
		561.29	3.7
		561.42	3.69
		561.55	3.69
		561.68	3.67
		561.81	3.73
		561.93	3.71
		562.06	3.71
		562.19	3.71
		562.32	3.71
		562.45	3.71
		562.58	3.69
		562.71	3.72
		562.84	3.71
		562.97	3.73
		563.1	3.74
		563.22	3.73
		563.35	3.74
		563.48	3.77
		563.61	3.73
		563.74	3.72
		563.87	3.74
		564	3.74
		564.13	3.73
		564.26	3.75
		564.38	3.72
		564.51	3.71
		564.64	3.7
		564.77	3.69
		564.9	3.71
		565.03	3.7
		565.16	3.71
		565.29	3.73
		565.42	3.72
		565.55	3.7
		565.67	3.71
		565.8	3.69
		565.93	3.71
		566.06	3.71
		566.19	3.65
		566.32	3.62
		566.45	3.68
		566.58	3.62
		566.71	3.66
		566.83	3.6
		566.96	3.6
		567.09	3.64
		567.22	3.6
		567.35	3.6
		567.48	3.62
		567.61	3.59
		567.74	3.58
		567.87	3.6
		567.99	3.58
		568.12	3.58
		568.25	3.58
		568.38	3.56
		568.51	3.53
		568.64	3.59
		568.77	3.58
		568.9	3.55
		569.03	3.55
		569.15	3.53
		569.28	3.55
		569.41	3.52
		569.54	3.52
		569.67	3.52
		569.8	3.5
		569.93	3.49
		570.06	3.53
		570.18	3.51
		570.31	3.52
		570.44	3.5
		570.57	3.51
		570.7	3.51
		570.83	3.52
		570.96	3.51
		571.09	3.47
		571.22	3.51
		571.34	3.49
		571.47	3.51
		571.6	3.49
		571.73	3.45
		571.86	3.46
		571.99	3.46
		572.12	3.49
		572.25	3.45
		572.37	3.48
		572.5	3.49
		572.63	3.47
		572.76	3.46
		572.89	3.47
		573.02	3.46
		573.15	3.45
		573.28	3.47
		573.4	3.46
		573.53	3.47
		573.66	3.47
		573.79	3.47
		573.92	3.47
		574.05	3.49
		574.18	3.44
		574.31	3.49
		574.43	3.42
		574.56	3.45
		574.69	3.45
		574.82	3.42
		574.95	3.45
		575.08	3.46
		575.21	3.48
		575.34	3.49
		575.46	3.45
		575.59	3.44
		575.72	3.45
		575.85	3.47
		575.98	3.51
		576.11	3.44
		576.24	3.46
		576.37	3.45
		576.49	3.46
		576.62	3.47
		576.75	3.46
		576.88	3.51
		577.01	3.42
		577.14	3.48
		577.27	3.46
		577.39	3.47
		577.52	3.45
		577.65	3.49
		577.78	3.48
		577.91	3.49
		578.04	3.48
		578.17	3.47
		578.3	3.46
		578.42	3.45
		578.55	3.48
		578.68	3.51
		578.81	3.48
		578.94	3.49
		579.07	3.51
		579.2	3.5
		579.32	3.44
		579.45	3.48
		579.58	3.47
		579.71	3.47
		579.84	3.47
		579.97	3.48
		580.1	3.48
		580.22	3.49
		580.35	3.49
		580.48	3.48
		580.61	3.45
		580.74	3.48
		580.87	3.46
		581	3.54
		581.12	3.51
		581.25	3.53
		581.38	3.49
		581.51	3.48
		581.64	3.49
		581.77	3.51
		581.9	3.53
		582.02	3.52
		582.15	3.51
		582.28	3.51
		582.41	3.51
		582.54	3.55
		582.67	3.47
		582.8	3.48
		582.92	3.54
		583.05	3.5
		583.18	3.49
		583.31	3.49
		583.44	3.51
		583.57	3.47
		583.7	3.51
		583.82	3.52
		583.95	3.49
		584.08	3.55
		584.21	3.53
		584.34	3.49
		584.47	3.52
		584.6	3.5
		584.72	3.53
		584.85	3.52
		584.98	3.52
		585.11	3.52
		585.24	3.53
		585.37	3.51
		585.49	3.54
		585.62	3.53
		585.75	3.57
		585.88	3.5
		586.01	3.52
		586.14	3.59
		586.27	3.54
		586.39	3.5
		586.52	3.51
		586.65	3.55
		586.78	3.54
		586.91	3.54
		587.04	3.57
		587.16	3.54
		587.29	3.53
		587.42	3.5
		587.55	3.55
		587.68	3.51
		587.81	3.52
		587.93	3.53
		588.06	3.54
		588.19	3.55
		588.32	3.52
		588.45	3.53
		588.58	3.56
		588.71	3.55
		588.83	3.59
		588.96	3.53
		589.09	3.54
		589.22	3.58
		589.35	3.48
		589.48	3.54
		589.6	3.58
		589.73	3.56
		589.86	3.53
		589.99	3.54
		590.12	3.52
		590.25	3.51
		590.37	3.55
		590.5	3.52
		590.63	3.57
		590.76	3.58
		590.89	3.55
		591.02	3.52
		591.14	3.52
		591.27	3.56
		591.4	3.52
		591.53	3.55
		591.66	3.56
		591.79	3.54
		591.91	3.57
		592.04	3.55
		592.17	3.55
		592.3	3.57
		592.43	3.57
		592.56	3.55
		592.68	3.56
		592.81	3.61
		592.94	3.58
		593.07	3.53
		593.2	3.53
		593.33	3.55
		593.45	3.55
		593.58	3.57
		593.71	3.59
		593.84	3.53
		593.97	3.57
		594.09	3.55
		594.22	3.56
		594.35	3.54
		594.48	3.56
		594.61	3.56
		594.74	3.59
		594.86	3.57
		594.99	3.57
		595.12	3.6
		595.25	3.58
		595.38	3.55
		595.51	3.59
		595.63	3.57
		595.76	3.6
		595.89	3.59
		596.02	3.6
		596.15	3.58
		596.27	3.63
		596.4	3.54
		596.53	3.6
		596.66	3.59
		596.79	3.6
		596.92	3.61
		597.04	3.58
		597.17	3.57
		597.3	3.56
		597.43	3.61
		597.56	3.57
		597.68	3.58
		597.81	3.61
		597.94	3.6
		598.07	3.57
		598.2	3.59
		598.33	3.62
		598.45	3.59
		598.58	3.59
		598.71	3.57
		598.84	3.65
		598.97	3.6
		599.09	3.56
		599.22	3.61
		599.35	3.57
		599.48	3.56
		599.61	3.61
		599.73	3.55
		599.86	3.63
		599.99	3.59
		600.12	3.56
		600.25	3.58
		600.38	3.62
		600.5	3.62
		600.63	3.62
		600.76	3.62
		600.89	3.62
		601.02	3.56
		601.14	3.57
		601.27	3.63
		601.4	3.6
		601.53	3.6
		601.66	3.66
		601.78	3.63
		601.91	3.58
		602.04	3.62
		602.17	3.66
		602.3	3.62
		602.42	3.62
		602.55	3.57
		602.68	3.64
		602.81	3.64
		602.94	3.62
		603.06	3.64
		603.19	3.57
		603.32	3.63
		603.45	3.61
		603.58	3.64
		603.7	3.64
		603.83	3.61
		603.96	3.62
		604.09	3.64
		604.22	3.62
		604.34	3.62
		604.47	3.59
		604.6	3.64
		604.73	3.66
		604.86	3.63
		604.98	3.63
		605.11	3.64
		605.24	3.68
		605.37	3.68
		605.5	3.66
		605.62	3.64
		605.75	3.65
		605.88	3.61
		606.01	3.64
		606.14	3.62
		606.26	3.66
		606.39	3.66
		606.52	3.63
		606.65	3.66
		606.77	3.6
		606.9	3.64
		607.03	3.69
		607.16	3.62
		607.29	3.67
		607.41	3.66
		607.54	3.67
		607.67	3.67
		607.8	3.67
		607.93	3.64
		608.05	3.68
		608.18	3.68
		608.31	3.68
		608.44	3.66
		608.57	3.66
		608.69	3.67
		608.82	3.69
		608.95	3.68
		609.08	3.6
		609.2	3.66
		609.33	3.7
		609.46	3.65
		609.59	3.68
		609.72	3.7
		609.84	3.68
		609.97	3.66
		610.1	3.68
		610.23	3.67
		610.35	3.7
		610.48	3.69
		610.61	3.65
		610.74	3.66
		610.87	3.69
		610.99	3.66
		611.12	3.69
		611.25	3.68
		611.38	3.67
		611.5	3.72
		611.63	3.71
		611.76	3.69
		611.89	3.75
		612.02	3.68
		612.14	3.69
		612.27	3.68
		612.4	3.71
		612.53	3.67
		612.65	3.7
		612.78	3.65
		612.91	3.68
		613.04	3.7
		613.17	3.7
		613.29	3.69
		613.42	3.68
		613.55	3.68
		613.68	3.67
		613.8	3.67
		613.93	3.68
		614.06	3.71
		614.19	3.66
		614.32	3.67
		614.44	3.68
		614.57	3.73
		614.7	3.73
		614.83	3.71
		614.95	3.68
		615.08	3.75
		615.21	3.66
		615.34	3.72
		615.46	3.69
		615.59	3.68
		615.72	3.71
		615.85	3.74
		615.97	3.69
		616.1	3.69
		616.23	3.71
		616.36	3.71
		616.49	3.7
		616.61	3.73
		616.74	3.68
		616.87	3.69
		617	3.73
		617.12	3.72
		617.25	3.71
		617.38	3.7
		617.51	3.73
		617.63	3.71
		617.76	3.71
		617.89	3.71
		618.02	3.71
		618.14	3.69
		618.27	3.73
		618.4	3.72
		618.53	3.73
		618.65	3.69
		618.78	3.73
		618.91	3.76
		619.04	3.72
		619.16	3.7
		619.29	3.67
		619.42	3.72
		619.55	3.74
		619.67	3.72
		619.8	3.7
		619.93	3.68
		620.06	3.7
		620.18	3.75
		620.31	3.75
		620.44	3.7
		620.57	3.75
		620.69	3.7
		620.82	3.73
		620.95	3.71
		621.08	3.69
		621.2	3.72
		621.33	3.73
		621.46	3.71
		621.59	3.74
		621.71	3.74
		621.84	3.72
		621.97	3.77
		622.1	3.74
		622.22	3.75
		622.35	3.72
		622.48	3.71
		622.61	3.76
		622.73	3.68
		622.86	3.78
		622.99	3.72
		623.12	3.74
		623.24	3.72
		623.37	3.7
		623.5	3.67
		623.63	3.72
		623.75	3.74
		623.88	3.72
		624.01	3.71
		624.14	3.73
		624.26	3.73
		624.39	3.72
		624.52	3.76
		624.65	3.71
		624.77	3.7
		624.9	3.72
		625.03	3.73
		625.15	3.74
		625.28	3.77
		625.41	3.71
		625.54	3.74
		625.66	3.69
		625.79	3.72
		625.92	3.71
		626.05	3.75
		626.17	3.73
		626.3	3.71
		626.43	3.72
		626.56	3.74
		626.68	3.76
		626.81	3.75
		626.94	3.72
		627.06	3.72
		627.19	3.73
		627.32	3.74
		627.45	3.76
		627.57	3.77
		627.7	3.76
		627.83	3.7
		627.96	3.79
		628.08	3.71
		628.21	3.73
		628.34	3.7
		628.46	3.75
		628.59	3.74
		628.72	3.74
		628.85	3.73
		628.97	3.71
		629.1	3.72
		629.23	3.81
		629.36	3.77
		629.48	3.73
		629.61	3.73
		629.74	3.68
		629.86	3.71
		629.99	3.74
		630.12	3.75
		630.25	3.73
		630.37	3.71
		630.5	3.74
		630.63	3.73
		630.75	3.76
		630.88	3.75
		631.01	3.74
		631.14	3.7
		631.26	3.72
		631.39	3.75
		631.52	3.7
		631.64	3.73
		631.77	3.75
		631.9	3.69
		632.03	3.79
		632.15	3.76
		632.28	3.76
		632.41	3.75
		632.53	3.73
		632.66	3.72
		632.79	3.7
		632.92	3.73
		633.04	3.73
		633.17	3.74
		633.3	3.75
		633.42	3.74
		633.55	3.74
		633.68	3.78
		633.81	3.73
		633.93	3.74
		634.06	3.76
		634.19	3.76
		634.31	3.73
		634.44	3.72
		634.57	3.73
		634.7	3.75
		634.82	3.77
		634.95	3.73
		635.08	3.8
		635.2	3.76
		635.33	3.73
		635.46	3.76
		635.58	3.79
		635.71	3.74
		635.84	3.8
		635.97	3.69
		636.09	3.73
		636.22	3.75
		636.35	3.75
		636.47	3.72
		636.6	3.76
		636.73	3.75
		636.85	3.72
		636.98	3.72
		637.11	3.75
		637.24	3.73
		637.36	3.76
		637.49	3.78
		637.62	3.78
		637.74	3.77
		637.87	3.73
		638	3.73
		638.12	3.73
		638.25	3.75
		638.38	3.76
		638.5	3.72
		638.63	3.74
		638.76	3.73
		638.89	3.74
		639.01	3.76
		639.14	3.78
		639.27	3.74
		639.39	3.72
		639.52	3.72
		639.65	3.73
		639.77	3.78
		639.9	3.73
		wavelength	Haem C	Haem B557	Haem B564	Haem A	blank	1/λ2.6	1/λ
	Reference Spectra	535.1	8.72e-06	9.5e-10	1.94e-16	1.18e-18	1	1	1
		535.23	1.05e-05	1.21e-09	2.68e-16	1.39e-18	1	0.998015	0.998226
		535.36	1.25e-05	1.54e-09	3.69e-16	1.63e-18	1	0.996031	0.996453
		535.49	1.5e-05	1.96e-09	5.07e-16	1.92e-18	1	0.99405	0.99468
		535.62	1.79e-05	2.49e-09	6.96e-16	2.25e-18	1	0.99207	0.992909
		535.75	2.13e-05	3.16e-09	9.54e-16	2.64e-18	1	0.990092	0.991138
		535.88	2.54e-05	4e-09	1.31e-15	3.1e-18	1	0.988115	0.989368
		536.01	3.02e-05	5.06e-09	1.79e-15	3.64e-18	1	0.98614	0.987599
		536.14	3.59e-05	6.39e-09	2.44e-15	4.27e-18	1	0.984167	0.985831
		536.27	4.26e-05	8.06e-09	3.32e-15	5e-18	1	0.982196	0.984064
		536.4	5.04e-05	1.01e-08	4.52e-15	5.87e-18	1	0.980227	0.982298
		536.53	5.96e-05	1.28e-08	6.15e-15	6.87e-18	1	0.978259	0.980532
		536.66	7.04e-05	1.6e-08	8.34e-15	8.05e-18	1	0.976293	0.978768
		536.79	8.31e-05	2.01e-08	1.13e-14	9.43e-18	1	0.974328	0.977004
		536.92	9.78e-05	2.51e-08	1.53e-14	1.1e-17	1	0.972365	0.975241
		537.04	0.000114986	3.14e-08	2.07e-14	1.29e-17	1	0.970555	0.973614
		537.17	0.000135006	3.92e-08	2.79e-14	1.51e-17	1	0.968596	0.971853
		537.3	0.000158284	4.89e-08	3.76e-14	1.77e-17	1	0.966638	0.970093
		537.43	0.000185312	6.08e-08	5.06e-14	2.07e-17	1	0.964682	0.968333
		537.56	0.000216643	7.56e-08	6.8e-14	2.42e-17	1	0.962728	0.966574
		537.69	0.000252909	9.39e-08	9.13e-14	2.82e-17	1	0.960775	0.964816
		537.82	0.000294823	1.16e-07	1.22e-13	3.3e-17	1	0.958824	0.963059
		537.95	0.000343191	1.44e-07	1.64e-13	3.85e-17	1	0.956875	0.961303
		538.08	0.000398923	1.78e-07	2.19e-13	4.49e-17	1	0.954927	0.959548
		538.21	0.000463041	2.2e-07	2.92e-13	5.24e-17	1	0.952981	0.957793
		538.34	0.000536695	2.71e-07	3.89e-13	6.12e-17	1	0.951037	0.95604
		538.47	0.000621174	3.33e-07	5.17e-13	7.13e-17	1	0.949095	0.954287
		538.6	0.000717921	4.09e-07	6.87e-13	8.32e-17	1	0.947154	0.952535
		538.73	0.000828549	5.02e-07	9.11e-13	9.69e-17	1	0.945215	0.950784
		538.86	0.000954854	6.15e-07	1.21e-12	1.13e-16	1	0.943278	0.949034
		538.99	0.00109884	7.53e-07	1.6e-12	1.32e-16	1	0.941342	0.947284
		539.12	0.00126272	9.2e-07	2.11e-12	1.53e-16	1	0.939408	0.945536
		539.25	0.00144897	1.12e-06	2.78e-12	1.78e-16	1	0.937476	0.943788
		539.37	0.00166031	1.37e-06	3.66e-12	2.07e-16	1	0.935693	0.942175
		539.5	0.00189976	1.66e-06	4.82e-12	2.41e-16	1	0.933764	0.940429
		539.63	0.00217062	2.02e-06	6.33e-12	2.81e-16	1	0.931837	0.938684
		539.76	0.00247655	2.45e-06	8.3e-12	3.26e-16	1	0.929911	0.936939
		539.89	0.00282155	2.97e-06	1.09e-11	3.79e-16	1	0.927987	0.935196
		540.02	0.00321	3.59e-06	1.42e-11	4.41e-16	1	0.926064	0.933453
		540.15	0.00364671	4.34e-06	1.86e-11	5.12e-16	1	0.924143	0.931711
		540.28	0.00413691	5.23e-06	2.42e-11	5.94e-16	1	0.922224	0.92997
		540.41	0.00468627	6.3e-06	3.15e-11	6.89e-16	1	0.920307	0.92823
		540.54	0.00530099	7.57e-06	4.1e-11	8e-16	1	0.918391	0.926491
		540.67	0.00598775	9.1e-06	5.32e-11	9.28e-16	1	0.916477	0.924752
		540.8	0.00675381	1.09e-05	6.9e-11	1.08e-15	1	0.914564	0.923014
		540.93	0.00760696	1.31e-05	8.93e-11	1.25e-15	1	0.912654	0.921277
		541.06	0.00855562	1.56e-05	1.15e-10	1.45e-15	1	0.910744	0.919541
		541.19	0.0096088	1.87e-05	1.49e-10	1.67e-15	1	0.908837	0.917806
		541.32	0.0107762	2.22e-05	1.92e-10	1.94e-15	1	0.906931	0.916072
		541.45	0.0120681	2.65e-05	2.47e-10	2.25e-15	1	0.905027	0.914338
		541.57	0.0134955	3.15e-05	3.18e-10	2.6e-15	1	0.90327	0.912739
		541.7	0.0150702	3.74e-05	4.08e-10	3.01e-15	1	0.901369	0.911007
		541.83	0.0168045	4.43e-05	5.23e-10	3.48e-15	1	0.89947	0.909276
		541.96	0.0187115	5.25e-05	6.69e-10	4.02e-15	1	0.897572	0.907545
		542.09	0.0208052	6.2e-05	8.55e-10	4.65e-15	1	0.895676	0.905816
		542.22	0.0230999	7.32e-05	1.09e-09	5.37e-15	1	0.893781	0.904087
		542.35	0.0256111	8.63e-05	1.39e-09	6.2e-15	1	0.891889	0.902359
		542.48	0.0283546	0.00010158	1.77e-09	7.16e-15	1	0.889997	0.900632
		542.61	0.031347	0.000119397	2.25e-09	8.27e-15	1	0.888108	0.898906
		542.74	0.0346056	0.000140138	2.85e-09	9.54e-15	1	0.88622	0.897181
		542.87	0.0381483	0.000164247	3.62e-09	1.1e-14	1	0.884333	0.895456
		543	0.0419934	0.000192228	4.58e-09	1.27e-14	1	0.882449	0.893733
		543.13	0.0461599	0.000224653	5.78e-09	1.46e-14	1	0.880565	0.89201
		543.26	0.0506671	0.000262172	7.29e-09	1.69e-14	1	0.878684	0.890288
		543.39	0.0555348	0.000305519	9.19e-09	1.94e-14	1	0.876804	0.888567
		543.52	0.060783	0.000355523	1.16e-08	2.24e-14	1	0.874926	0.886846
		543.64	0.066432	0.000413119	1.45e-08	2.58e-14	1	0.873193	0.885259
		543.77	0.0725019	0.000479358	1.82e-08	2.97e-14	1	0.871318	0.88354
		543.9	0.0790132	0.000555421	2.28e-08	3.42e-14	1	0.869445	0.881822
		544.03	0.0859859	0.000642633	2.85e-08	3.93e-14	1	0.867573	0.880105
		544.16	0.09344	0.000742473	3.57e-08	4.52e-14	1	0.865703	0.878389
		544.29	0.101395	0.000856597	4.45e-08	5.2e-14	1	0.863834	0.876673
		544.42	0.109869	0.000986848	5.54e-08	5.97e-14	1	0.861967	0.874959
		544.55	0.118882	0.00113528	6.89e-08	6.86e-14	1	0.860101	0.873245
		544.68	0.128449	0.00130416	8.56e-08	7.88e-14	1	0.858237	0.871532
		544.81	0.138588	0.00149602	1.06e-07	9.05e-14	1	0.856375	0.869819
		544.94	0.149313	0.00171365	1.31e-07	1.04e-13	1	0.854514	0.868108
		545.07	0.160638	0.00196013	1.62e-07	1.19e-13	1	0.852655	0.866397
		545.2	0.172574	0.00223884	2.01e-07	1.37e-13	1	0.850798	0.864688
		545.33	0.185131	0.00255353	2.47e-07	1.57e-13	1	0.848942	0.862979
		545.46	0.198318	0.00290828	3.05e-07	1.8e-13	1	0.847088	0.86127
		545.58	0.21214	0.00330758	3.75e-07	2.06e-13	1	0.845377	0.859694
		545.71	0.2266	0.0037563	4.6e-07	2.36e-13	1	0.843526	0.857988
		545.84	0.2417	0.0042598	5.64e-07	2.7e-13	1	0.841676	0.856282
		545.97	0.257437	0.00482387	6.9e-07	3.1e-13	1	0.839828	0.854577
		546.1	0.273805	0.0054548	8.44e-07	3.54e-13	1	0.837982	0.852873
		546.23	0.290797	0.00615943	1.03e-06	4.05e-13	1	0.836137	0.85117
		546.36	0.308402	0.00694512	1.26e-06	4.64e-13	1	0.834293	0.849467
		546.49	0.326604	0.00781983	1.53e-06	5.3e-13	1	0.832452	0.847765
		546.62	0.345385	0.00879208	1.86e-06	6.06e-13	1	0.830611	0.846064
		546.75	0.364723	0.00987107	2.26e-06	6.93e-13	1	0.828773	0.844364
		546.88	0.384593	0.0110666	2.73e-06	7.91e-13	1	0.826936	0.842665
		547.01	0.404964	0.0123892	3.31e-06	9.04e-13	1	0.8251	0.840966
		547.14	0.425804	0.0138499	4e-06	1.03e-12	1	0.823266	0.839269
		547.27	0.447075	0.0154608	4.83e-06	1.18e-12	1	0.821434	0.837572
		547.4	0.468737	0.0172343	5.82e-06	1.34e-12	1	0.819603	0.835876
		547.52	0.490744	0.0191837	7e-06	1.53e-12	1	0.817915	0.834311
		547.65	0.513049	0.021323	8.41e-06	1.75e-12	1	0.816087	0.832616
		547.78	0.5356	0.0236669	1.01e-05	1.99e-12	1	0.814261	0.830923
		547.91	0.558341	0.026231	1.21e-05	2.27e-12	1	0.812436	0.82923
		548.04	0.581215	0.0290311	1.45e-05	2.59e-12	1	0.810613	0.827538
		548.17	0.60416	0.0320842	1.73e-05	2.94e-12	1	0.808792	0.825846
		548.3	0.627111	0.0354076	2.06e-05	3.35e-12	1	0.806972	0.824156
		548.43	0.650002	0.0390193	2.46e-05	3.82e-12	1	0.805153	0.822466
		548.56	0.672763	0.0429378	2.92e-05	4.34e-12	1	0.803336	0.820777
		548.69	0.695325	0.0471822	3.47e-05	4.94e-12	1	0.801521	0.819089
		548.82	0.717615	0.0517719	4.12e-05	5.61e-12	1	0.799707	0.817402
		548.95	0.739559	0.0567268	4.88e-05	6.38e-12	1	0.797895	0.815715
		549.08	0.761082	0.0620668	5.77e-05	7.25e-12	1	0.796084	0.81403
		549.21	0.78211	0.0678123	6.82e-05	8.23e-12	1	0.794275	0.812345
		549.33	0.802569	0.0739836	8.04e-05	9.35e-12	1	0.792607	0.81079
		549.46	0.822383	0.0806009	9.47e-05	1.06e-11	1	0.7908	0.809107
		549.59	0.84148	0.0876844	0.000111405	1.2e-11	1	0.788996	0.807424
		549.72	0.859788	0.0952538	0.000130838	1.37e-11	1	0.787193	0.805742
		549.85	0.877236	0.103329	0.000153442	1.55e-11	1	0.785391	0.804061
		549.98	0.893756	0.111927	0.000179692	1.76e-11	1	0.783591	0.802381
		550.11	0.909284	0.121068	0.000210133	1.99e-11	1	0.781793	0.800702
		550.24	0.923758	0.130767	0.000245378	2.26e-11	1	0.779996	0.799023
		550.37	0.937118	0.141042	0.000286124	2.56e-11	1	0.7782	0.797345
		550.5	0.949309	0.151906	0.000333159	2.89e-11	1	0.776406	0.795668
		550.63	0.960283	0.163372	0.00038737	3.28e-11	1	0.774614	0.793992
		550.76	0.969993	0.175453	0.000449757	3.71e-11	1	0.772823	0.792317
		550.89	0.978397	0.188157	0.000521445	4.19e-11	1	0.771034	0.790642
		551.01	0.985462	0.201492	0.000603693	4.74e-11	1	0.769383	0.789097
		551.14	0.991156	0.215463	0.000697914	5.36e-11	1	0.767597	0.787424
		551.27	0.995456	0.230073	0.000805685	6.06e-11	1	0.765812	0.785751
		551.4	0.998344	0.245321	0.000928766	6.84e-11	1	0.764029	0.78408
		551.53	0.999805	0.261206	0.00106912	7.73e-11	1	0.762247	0.782409
		551.66	0.999836	0.277721	0.00122891	8.73e-11	1	0.760466	0.780739
		551.79	0.998435	0.294858	0.00141057	9.85e-11	1	0.758687	0.77907
		551.92	0.995608	0.312604	0.00161677	1.11e-10	1	0.75691	0.777402
		552.05	0.991367	0.330943	0.00185045	1.25e-10	1	0.755134	0.775734
		552.18	0.985732	0.349856	0.00211487	1.41e-10	1	0.75336	0.774067
		552.31	0.978724	0.369321	0.00241362	1.59e-10	1	0.751587	0.772401
		552.44	0.970376	0.389311	0.00275063	1.8e-10	1	0.749816	0.770736
		552.56	0.960721	0.409795	0.0031302	2.02e-10	1	0.748182	0.769199
		552.69	0.9498	0.430739	0.00355706	2.28e-10	1	0.746414	0.767536
		552.82	0.937659	0.452105	0.00403633	2.57e-10	1	0.744647	0.765873
		552.95	0.924347	0.473851	0.00457362	2.89e-10	1	0.742881	0.76421
		553.08	0.90992	0.495933	0.00517502	3.25e-10	1	0.741117	0.762549
		553.21	0.894436	0.5183	0.0058471	3.65e-10	1	0.739355	0.760888
		553.34	0.877956	0.540901	0.00659702	4.11e-10	1	0.737594	0.759229
		553.47	0.860546	0.563678	0.00743245	4.62e-10	1	0.735834	0.757569
		553.6	0.842273	0.586574	0.0083617	5.19e-10	1	0.734076	0.755911
		553.73	0.823208	0.609526	0.00939365	5.83e-10	1	0.73232	0.754254
		553.86	0.803423	0.632469	0.0105378	6.55e-10	1	0.730565	0.752597
		553.99	0.78299	0.655336	0.0118045	7.35e-10	1	0.728811	0.750941
		554.12	0.761984	0.678058	0.0132045	8.25e-10	1	0.727059	0.749286
		554.24	0.74048	0.700562	0.0147493	9.26e-10	1	0.725443	0.747759
		554.37	0.718553	0.722778	0.0164513	1.04e-09	1	0.723694	0.746105
		554.5	0.696277	0.74463	0.0183234	1.16e-09	1	0.721946	0.744452
		554.63	0.673725	0.766044	0.0203793	1.3e-09	1	0.7202	0.7428
		554.76	0.65097	0.786946	0.0226335	1.46e-09	1	0.718455	0.741149
		554.89	0.628083	0.80726	0.025101	1.64e-09	1	0.716711	0.739498
		555.02	0.605133	0.826914	0.0277977	1.83e-09	1	0.71497	0.737848
		555.15	0.582187	0.845833	0.03074	2.05e-09	1	0.713229	0.736199
		555.28	0.559309	0.863946	0.033945	2.3e-09	1	0.71149	0.734551
		555.41	0.536561	0.881183	0.0374305	2.57e-09	1	0.709753	0.732903
		555.54	0.514001	0.897477	0.0412149	2.87e-09	1	0.708017	0.731257
		555.66	0.491684	0.912764	0.0453169	3.21e-09	1	0.706416	0.729737
		555.79	0.469663	0.926982	0.0497558	3.59e-09	1	0.704682	0.728092
		555.92	0.447986	0.940074	0.0545512	4.01e-09	1	0.702951	0.726447
		556.05	0.426698	0.951985	0.0597232	4.48e-09	1	0.70122	0.724804
		556.18	0.405839	0.962667	0.065292	5e-09	1	0.699492	0.723161
		556.31	0.385447	0.972075	0.0712778	5.59e-09	1	0.697764	0.721519
		556.44	0.365556	0.98017	0.077701	6.23e-09	1	0.696038	0.719877
		556.57	0.346194	0.986917	0.0845816	6.95e-09	1	0.694314	0.718237
		556.7	0.327389	0.992287	0.0919398	7.76e-09	1	0.692591	0.716597
		556.83	0.309162	0.996258	0.099795	8.65e-09	1	0.690869	0.714958
		556.96	0.291532	0.998813	0.108166	9.64e-09	1	0.689149	0.713319
		557.09	0.274513	0.999941	0.117072	1.07e-08	1	0.68743	0.711682
		557.21	0.258118	0.999636	0.126529	1.2e-08	1	0.685845	0.710171
		557.34	0.242355	0.997901	0.136555	1.33e-08	1	0.684129	0.708535
		557.47	0.227228	0.994743	0.147164	1.48e-08	1	0.682415	0.706899
		557.6	0.21274	0.990174	0.15837	1.65e-08	1	0.680702	0.705265
		557.73	0.198891	0.984215	0.170185	1.83e-08	1	0.67899	0.703631
		557.86	0.185678	0.976892	0.18262	2.04e-08	1	0.67728	0.701998
		557.99	0.173094	0.968235	0.195683	2.27e-08	1	0.675571	0.700366
		558.12	0.161131	0.95828	0.20938	2.52e-08	1	0.673864	0.698734
		558.25	0.149781	0.94707	0.223715	2.8e-08	1	0.672158	0.697103
		558.38	0.139031	0.93465	0.23869	3.11e-08	1	0.670454	0.695473
		558.51	0.128868	0.921073	0.254302	3.45e-08	1	0.668751	0.693844
		558.63	0.119276	0.906393	0.270547	3.83e-08	1	0.66718	0.692341
		558.76	0.110241	0.89067	0.287418	4.25e-08	1	0.66548	0.690713
		558.89	0.101744	0.873967	0.304903	4.71e-08	1	0.663781	0.689086
		559.02	0.0937671	0.856349	0.322989	5.23e-08	1	0.662084	0.68746
		559.15	0.0862921	0.837885	0.341659	5.79e-08	1	0.660388	0.685834
		559.28	0.0792994	0.818645	0.36089	6.42e-08	1	0.658693	0.684209
		559.41	0.072769	0.798702	0.380657	7.11e-08	1	0.657	0.682585
		559.54	0.0666807	0.778129	0.400933	7.88e-08	1	0.655308	0.680962
		559.67	0.0610144	0.757	0.421683	8.72e-08	1	0.653618	0.67934
		559.8	0.0557496	0.73539	0.442873	9.65e-08	1	0.651929	0.677718
		559.92	0.0508661	0.713375	0.464461	1.07e-07	1	0.650371	0.676221
		560.05	0.046344	0.691027	0.486405	1.18e-07	1	0.648685	0.674601
		560.18	0.0421635	0.668422	0.508655	1.31e-07	1	0.647	0.672982
		560.31	0.0383051	0.64563	0.531162	1.44e-07	1	0.645317	0.671363
		560.44	0.03475	0.622722	0.553871	1.59e-07	1	0.643635	0.669745
		560.57	0.0314797	0.599767	0.576723	1.76e-07	1	0.641954	0.668127
		560.7	0.0284763	0.576831	0.599659	1.95e-07	1	0.640275	0.666511
		560.83	0.0257226	0.553978	0.622614	2.15e-07	1	0.638597	0.664895
		560.96	0.0232019	0.531269	0.645522	2.37e-07	1	0.636921	0.66328
		561.09	0.0208983	0.508761	0.668315	2.61e-07	1	0.635246	0.661666
		561.22	0.0187964	0.486509	0.690921	2.88e-07	1	0.633572	0.660052
		561.34	0.0168818	0.464564	0.71327	3.18e-07	1	0.632029	0.658563
		561.47	0.0151404	0.442974	0.735287	3.5e-07	1	0.630358	0.656951
		561.6	0.0135592	0.421782	0.756899	3.86e-07	1	0.628688	0.65534
		561.73	0.0121258	0.401029	0.77803	4.25e-07	1	0.62702	0.653729
		561.86	0.0108284	0.380752	0.798606	4.68e-07	1	0.625353	0.652119
		561.99	0.00965593	0.360982	0.818553	5.16e-07	1	0.623688	0.65051
		562.12	0.0085981	0.341748	0.837796	5.67e-07	1	0.622024	0.648902
		562.25	0.00764519	0.323076	0.856264	6.24e-07	1	0.620362	0.647294
		562.38	0.00678816	0.304987	0.873886	6.86e-07	1	0.6187	0.645687
		562.51	0.00601858	0.287498	0.890594	7.54e-07	1	0.617041	0.644081
		562.63	0.0053286	0.270625	0.906322	8.29e-07	1	0.61551	0.642599
		562.76	0.00471097	0.254377	0.921006	9.11e-07	1	0.613853	0.640994
		562.89	0.00415896	0.238762	0.934589	1e-06	1	0.612197	0.63939
		563.02	0.00366638	0.223784	0.947014	1.1e-06	1	0.610542	0.637787
		563.15	0.00322751	0.209446	0.95823	1.21e-06	1	0.608889	0.636185
		563.28	0.00283711	0.195746	0.968191	1.32e-06	1	0.607238	0.634583
		563.41	0.00249036	0.18268	0.976854	1.45e-06	1	0.605587	0.632982
		563.54	0.00218285	0.170242	0.984184	1.59e-06	1	0.603938	0.631381
		563.67	0.00191058	0.158424	0.990149	1.74e-06	1	0.602291	0.629782
		563.79	0.00166988	0.147215	0.994724	1.91e-06	1	0.600771	0.628306
		563.92	0.00145741	0.136603	0.99789	2.09e-06	1	0.599126	0.626708
		564.05	0.00127015	0.126575	0.999632	2.29e-06	1	0.597483	0.625111
		564.18	0.00110537	0.117115	0.999943	2.51e-06	1	0.595841	0.623514
		564.31	0.000960587	0.108207	0.998822	2.75e-06	1	0.5942	0.621918
		564.44	0.000833574	0.0998332	0.996274	3.01e-06	1	0.59256	0.620323
		564.57	0.000722319	0.0919757	0.992309	3.29e-06	1	0.590922	0.618728
		564.7	0.000625017	0.0846152	0.986945	3.6e-06	1	0.589286	0.617135
		564.83	0.000540048	0.0777323	0.980205	3.93e-06	1	0.58765	0.615542
		564.96	0.000465962	0.071307	0.972117	4.3e-06	1	0.586016	0.613949
		565.08	0.000401464	0.0653192	0.962715	4.7e-06	1	0.584509	0.61248
		565.21	0.000345399	0.0597485	0.952039	5.13e-06	1	0.582878	0.610889
		565.34	0.000296737	0.0545747	0.940133	5.6e-06	1	0.581248	0.609299
		565.47	0.000254566	0.0497775	0.927047	6.11e-06	1	0.579619	0.60771
		565.6	0.000218076	0.045337	0.912834	6.67e-06	1	0.577991	0.606121
		565.73	0.000186549	0.0412335	0.897552	7.27e-06	1	0.576365	0.604533
		565.86	0.000159351	0.0374477	0.881262	7.93e-06	1	0.574741	0.602946
		565.99	0.000135924	0.0339608	0.864029	8.64e-06	1	0.573117	0.601359
		566.12	0.000115774	0.0307544	0.84592	9.41e-06	1	0.571495	0.599774
		566.24	9.85e-05	0.0278109	0.827005	1.03e-05	1	0.569999	0.598311
		566.37	8.36e-05	0.0251132	0.807355	1.12e-05	1	0.56838	0.596726
		566.5	7.09e-05	0.0226446	0.787043	1.22e-05	1	0.566762	0.595143
		566.63	6.01e-05	0.0203895	0.766144	1.32e-05	1	0.565145	0.59356
		566.76	5.08e-05	0.0183326	0.744732	1.44e-05	1	0.56353	0.591978
		566.89	4.29e-05	0.0164597	0.722882	1.57e-05	1	0.561915	0.590396
		567.02	3.62e-05	0.0147569	0.700668	1.7e-05	1	0.560303	0.588815
		567.15	3.05e-05	0.0132114	0.678164	1.85e-05	1	0.558691	0.587235
		567.28	2.56e-05	0.0118108	0.655444	2.01e-05	1	0.557081	0.585656
		567.41	2.15e-05	0.0105435	0.632577	2.18e-05	1	0.555472	0.584078
		567.53	1.8e-05	0.00939877	0.609634	2.37e-05	1	0.553989	0.582621
		567.66	1.51e-05	0.00836631	0.586682	2.57e-05	1	0.552382	0.581044
		567.79	1.26e-05	0.0074366	0.563786	2.79e-05	1	0.550777	0.579468
		567.92	1.05e-05	0.00660075	0.541008	3.03e-05	1	0.549174	0.577892
		568.05	8.78e-06	0.00585045	0.518406	3.29e-05	1	0.547572	0.576317
		568.18	7.31e-06	0.00517801	0.496038	3.56e-05	1	0.545971	0.574743
		568.31	6.08e-06	0.0045763	0.473955	3.86e-05	1	0.544371	0.573169
		568.44	5.05e-06	0.00403872	0.452206	4.18e-05	1	0.542773	0.571596
		568.56	4.18e-06	0.00355919	0.430838	4.53e-05	1	0.541299	0.570145
		568.69	3.46e-06	0.0031321	0.409892	4.9e-05	1	0.539703	0.568574
		568.82	2.86e-06	0.00275231	0.389406	5.31e-05	1	0.538108	0.567003
		568.95	2.36e-06	0.00241512	0.369414	5.74e-05	1	0.536515	0.565433
		569.08	1.95e-06	0.0021162	0.349947	6.21e-05	1	0.534923	0.563864
		569.21	1.6e-06	0.00185162	0.331031	6.72e-05	1	0.533333	0.562295
		569.34	1.32e-06	0.0016178	0.312689	7.26e-05	1	0.531744	0.560727
		569.47	1.08e-06	0.00141149	0.29494	7.85e-05	1	0.530156	0.55916
		569.6	8.85e-07	0.00122972	0.277801	8.48e-05	1	0.528569	0.557594
		569.72	7.24e-07	0.00106982	0.261283	9.16e-05	1	0.527106	0.556148
		569.85	5.92e-07	0.000929385	0.245395	9.89e-05	1	0.525522	0.554583
		569.98	4.83e-07	0.000806228	0.230143	0.000106752	1	0.523939	0.553019
		570.11	3.93e-07	0.000698389	0.21553	0.000115184	1	0.522357	0.551455
		570.24	3.2e-07	0.000604108	0.201556	0.000124243	1	0.520777	0.549892
		570.37	2.6e-07	0.000521807	0.188218	0.000133971	1	0.519198	0.54833
		570.5	2.11e-07	0.000450073	0.175511	0.000144416	1	0.517621	0.546769
		570.63	1.71e-07	0.000387644	0.163428	0.000155625	1	0.516044	0.545208
		570.76	1.38e-07	0.000333397	0.151959	0.000167651	1	0.514469	0.543648
		570.88	1.12e-07	0.00028633	0.141092	0.000180549	1	0.513016	0.542208
		571.01	9.01e-08	0.000245556	0.130815	0.000194378	1	0.511444	0.54065
		571.14	7.25e-08	0.000210287	0.121112	0.0002092	1	0.509873	0.539092
		571.27	5.84e-08	0.000179826	0.111969	0.00022508	1	0.508303	0.537534
		571.4	4.69e-08	0.000153557	0.103368	0.000242089	1	0.506734	0.535978
		571.53	3.76e-08	0.000130937	0.0952907	0.000260301	1	0.505167	0.534422
		571.66	3.01e-08	0.00011149	0.0877189	0.000279794	1	0.5036	0.532867
		571.79	2.41e-08	9.48e-05	0.0806332	0.000300652	1	0.502036	0.531312
		571.91	1.92e-08	8.05e-05	0.0740137	0.000322961	1	0.500592	0.529878
		572.04	1.53e-08	6.82e-05	0.0678404	0.000346816	1	0.49903	0.528325
		572.17	1.22e-08	5.78e-05	0.0620929	0.000372315	1	0.497469	0.526773
		572.3	9.71e-09	4.88e-05	0.056751	0.000399562	1	0.495909	0.525221
		572.43	7.71e-09	4.12e-05	0.0517944	0.000428667	1	0.49435	0.52367
		572.56	6.11e-09	3.48e-05	0.047203	0.000459746	1	0.492793	0.52212
		572.69	4.84e-09	2.93e-05	0.042957	0.000492922	1	0.491237	0.52057
		572.82	3.82e-09	2.46e-05	0.039037	0.000528325	1	0.489682	0.519021
		572.94	3.02e-09	2.06e-05	0.0354239	0.00056609	1	0.488248	0.517592
		573.07	2.38e-09	1.73e-05	0.0320992	0.000606362	1	0.486696	0.516045
		573.2	1.87e-09	1.45e-05	0.0290449	0.000649293	1	0.485145	0.514498
		573.33	1.47e-09	1.21e-05	0.0262436	0.000695044	1	0.483595	0.512952
		573.46	1.16e-09	1.01e-05	0.0236785	0.000743782	1	0.482047	0.511406
		573.59	9.06e-10	8.42e-06	0.0213335	0.000795685	1	0.4805	0.509862
		573.72	7.09e-10	7e-06	0.0191933	0.000850939	1	0.478954	0.508318
		573.85	5.55e-10	5.82e-06	0.017243	0.000909743	1	0.477409	0.506774
		573.97	4.33e-10	4.83e-06	0.0154688	0.000972301	1	0.475984	0.50535
		574.1	3.37e-10	4e-06	0.0138572	0.00103883	1	0.474442	0.503808
		574.23	2.62e-10	3.31e-06	0.0123957	0.00110956	1	0.472901	0.502267
		574.36	2.04e-10	2.74e-06	0.0110725	0.00118473	1	0.471361	0.500727
		574.49	1.58e-10	2.26e-06	0.00987642	0.00126459	1	0.469822	0.499187
		574.62	1.23e-10	1.86e-06	0.00879691	0.00134941	1	0.468285	0.497648
		574.75	9.49e-11	1.53e-06	0.00782417	0.00143946	1	0.466749	0.496109
		574.88	7.33e-11	1.26e-06	0.00694903	0.00153503	1	0.465214	0.494571
		575	5.66e-11	1.03e-06	0.00616294	0.00163643	1	0.463799	0.493152
		575.13	4.36e-11	8.45e-07	0.00545794	0.00174397	1	0.462266	0.491616
		575.26	3.35e-11	6.91e-07	0.00482668	0.00185798	1	0.460735	0.49008
		575.39	2.58e-11	5.64e-07	0.00426231	0.00197883	1	0.459205	0.488545
		575.52	1.98e-11	4.6e-07	0.00375854	0.00210686	1	0.457677	0.487011
		575.65	1.51e-11	3.75e-07	0.00330957	0.00224247	1	0.456149	0.485477
		575.78	1.16e-11	3.05e-07	0.00291006	0.00238605	1	0.454623	0.483944
		575.91	8.85e-12	2.48e-07	0.00255511	0.00253802	1	0.453098	0.482412
		576.03	6.75e-12	2.01e-07	0.00224024	0.00269881	1	0.451692	0.480998
		576.16	5.14e-12	1.63e-07	0.00196136	0.00286887	1	0.450169	0.479467
		576.29	3.91e-12	1.32e-07	0.00171474	0.00304869	1	0.448648	0.477937
		576.42	2.97e-12	1.06e-07	0.00149698	0.00323875	1	0.447128	0.476407
		576.55	2.25e-12	8.56e-08	0.00130501	0.00343956	1	0.445609	0.474878
		576.68	1.71e-12	6.9e-08	0.00113602	0.00365167	1	0.444092	0.47335
		576.81	1.29e-12	5.54e-08	0.000987503	0.00387562	1	0.442575	0.471823
		576.94	9.74e-13	4.45e-08	0.000857172	0.00411201	1	0.44106	0.470296
		577.06	7.35e-13	3.57e-08	0.000742976	0.00436143	1	0.439663	0.468887
		577.19	5.53e-13	2.86e-08	0.000643072	0.00462451	1	0.43815	0.467362
		577.32	4.16e-13	2.28e-08	0.000555805	0.0049019	1	0.436638	0.465837
		577.45	3.12e-13	1.82e-08	0.000479692	0.00519429	1	0.435128	0.464313
		577.58	2.34e-13	1.45e-08	0.00041341	0.00550237	1	0.433619	0.462789
		577.71	1.75e-13	1.16e-08	0.000355776	0.00582687	1	0.432111	0.461267
		577.84	1.31e-13	9.2e-09	0.000305738	0.00616855	1	0.430604	0.459744
		577.96	9.79e-14	7.3e-09	0.000262362	0.0065282	1	0.429215	0.45834
		578.09	7.3e-14	5.79e-09	0.000224817	0.00690662	1	0.42771	0.456819
		578.22	5.43e-14	4.58e-09	0.000192369	0.00730466	1	0.426207	0.455299
		578.35	4.04e-14	3.62e-09	0.000164369	0.00772319	1	0.424705	0.45378
		578.48	3e-14	2.86e-09	0.000140243	0.00816311	1	0.423205	0.452261
		578.61	2.22e-14	2.25e-09	0.000119487	0.00862535	1	0.421705	0.450743
		578.74	1.64e-14	1.77e-09	0.000101658	0.00911087	1	0.420207	0.449226
		578.86	1.22e-14	1.39e-09	8.64e-05	0.00962067	1	0.418825	0.447826
		578.99	8.97e-15	1.09e-09	7.33e-05	0.0101558	1	0.417329	0.44631
		579.12	6.61e-15	8.56e-10	6.21e-05	0.0107172	1	0.415834	0.444794
		579.25	4.87e-15	6.7e-10	5.25e-05	0.0113062	1	0.414341	0.44328
		579.38	3.58e-15	5.23e-10	4.43e-05	0.0119236	1	0.412849	0.441766
		579.51	2.62e-15	4.08e-10	3.74e-05	0.0125709	1	0.411358	0.440253
		579.64	1.92e-15	3.18e-10	3.15e-05	0.013249	1	0.409868	0.43874
		579.77	1.41e-15	2.47e-10	2.65e-05	0.0139593	1	0.408379	0.437228
		579.89	1.03e-15	1.92e-10	2.23e-05	0.0147031	1	0.407006	0.435833
		580.02	7.5e-16	1.49e-10	1.87e-05	0.0154815	1	0.40552	0.434322
		580.15	5.47e-16	1.16e-10	1.56e-05	0.016296	1	0.404034	0.432812
		580.28	3.98e-16	8.94e-11	1.31e-05	0.0171479	1	0.40255	0.431303
		580.41	2.89e-16	6.9e-11	1.09e-05	0.0180386	1	0.401068	0.429794
		580.54	2.1e-16	5.32e-11	9.1e-06	0.0189695	1	0.399586	0.428286
		580.67	1.52e-16	4.1e-11	7.58e-06	0.0199422	1	0.398106	0.426779
		580.79	1.1e-16	3.15e-11	6.3e-06	0.020958	1	0.39674	0.425388
		580.92	7.93e-17	2.42e-11	5.23e-06	0.0220187	1	0.395262	0.423883
		581.05	5.72e-17	1.86e-11	4.34e-06	0.0231256	1	0.393785	0.422377
		581.18	4.12e-17	1.42e-11	3.59e-06	0.0242806	1	0.39231	0.420873
		581.31	2.97e-17	1.09e-11	2.97e-06	0.0254851	1	0.390835	0.419369
		581.44	2.13e-17	8.31e-12	2.45e-06	0.0267408	1	0.389362	0.417865
		581.57	1.53e-17	6.34e-12	2.02e-06	0.0280496	1	0.38789	0.416363
		581.69	1.09e-17	4.82e-12	1.66e-06	0.0294131	1	0.386532	0.414976
		581.82	7.82e-18	3.67e-12	1.37e-06	0.030833	1	0.385062	0.413475
		581.95	5.59e-18	2.79e-12	1.12e-06	0.0323113	1	0.383593	0.411974
		582.08	3.98e-18	2.11e-12	9.2e-07	0.0338497	1	0.382126	0.410474
		582.21	2.84e-18	1.6e-12	7.53e-07	0.0354501	1	0.380659	0.408975
		582.34	2.02e-18	1.21e-12	6.16e-07	0.0371143	1	0.379194	0.407477
		582.47	1.43e-18	9.12e-13	5.03e-07	0.0388444	1	0.37773	0.405979
		582.59	1.02e-18	6.88e-13	4.1e-07	0.0406422	1	0.37638	0.404596
		582.72	7.19e-19	5.18e-13	3.33e-07	0.0425098	1	0.374918	0.4031
		582.85	5.08e-19	3.89e-13	2.71e-07	0.044449	1	0.373458	0.401604
		582.98	3.59e-19	2.92e-13	2.2e-07	0.046462	1	0.371998	0.400108
		583.11	2.53e-19	2.19e-13	1.78e-07	0.0485508	1	0.37054	0.398614
		583.24	1.78e-19	1.64e-13	1.44e-07	0.0507173	1	0.369083	0.39712
		583.37	1.25e-19	1.22e-13	1.16e-07	0.0529637	1	0.367627	0.395626
		583.49	8.79e-20	9.14e-14	9.4e-08	0.055292	1	0.366284	0.394248
		583.62	6.16e-20	6.81e-14	7.57e-08	0.0577044	1	0.364831	0.392756
		583.75	4.31e-20	5.07e-14	6.09e-08	0.060203	1	0.363378	0.391265
		583.88	3.01e-20	3.77e-14	4.89e-08	0.0627898	1	0.361927	0.389774
		584.01	2.1e-20	2.8e-14	3.93e-08	0.065467	1	0.360477	0.388284
		584.14	1.47e-20	2.07e-14	3.14e-08	0.0682366	1	0.359028	0.386795
		584.26	1.02e-20	1.53e-14	2.52e-08	0.0711009	1	0.357691	0.385421
		584.39	7.09e-21	1.13e-14	2.01e-08	0.0740619	1	0.356245	0.383932
		584.52	4.92e-21	8.35e-15	1.6e-08	0.0771218	1	0.354799	0.382445
		584.65	3.41e-21	6.16e-15	1.28e-08	0.0802826	1	0.353355	0.380958
		584.78	2.36e-21	4.53e-15	1.02e-08	0.0835464	1	0.351911	0.379472
		584.91	1.63e-21	3.33e-15	8.06e-09	0.0869153	1	0.350469	0.377987
		585.04	1.12e-21	2.44e-15	6.4e-09	0.0903914	1	0.349028	0.376502
		585.16	7.75e-22	1.79e-15	5.07e-09	0.0939766	1	0.347699	0.375132
		585.29	5.33e-22	1.31e-15	4.01e-09	0.0976731	1	0.346261	0.373648
		585.42	3.66e-22	9.55e-16	3.16e-09	0.101483	1	0.344823	0.372165
		585.55	2.51e-22	6.97e-16	2.49e-09	0.105408	1	0.343387	0.370683
		585.68	1.72e-22	5.08e-16	1.96e-09	0.109449	1	0.341951	0.369201
		585.81	1.18e-22	3.69e-16	1.54e-09	0.11361	1	0.340517	0.36772
		585.93	8.05e-23	2.68e-16	1.21e-09	0.117892	1	0.339194	0.366354
		586.06	5.49e-23	1.94e-16	9.51e-10	0.122296	1	0.337762	0.364874
		586.19	3.74e-23	1.41e-16	7.44e-10	0.126824	1	0.336332	0.363395
		586.32	2.54e-23	1.02e-16	5.82e-10	0.131479	1	0.334902	0.361917
		586.45	1.73e-23	7.35e-17	4.54e-10	0.13626	1	0.333473	0.360439
		586.58	1.17e-23	5.3e-17	3.54e-10	0.141171	1	0.332046	0.358962
		586.71	7.93e-24	3.82e-17	2.76e-10	0.146213	1	0.33062	0.357486
		586.83	5.37e-24	2.74e-17	2.14e-10	0.151387	1	0.329304	0.356124
		586.96	3.62e-24	1.97e-17	1.66e-10	0.156694	1	0.32788	0.354649
		587.09	2.44e-24	1.41e-17	1.29e-10	0.162135	1	0.326457	0.353174
		587.22	1.65e-24	1.01e-17	9.98e-11	0.167712	1	0.325035	0.3517
		587.35	1.11e-24	7.23e-18	7.72e-11	0.173427	1	0.323615	0.350227
		587.48	7.43e-25	5.16e-18	5.95e-11	0.179278	1	0.322195	0.348755
		587.6	4.98e-25	3.68e-18	4.59e-11	0.185269	1	0.320886	0.347396
		587.73	3.33e-25	2.62e-18	3.53e-11	0.191399	1	0.319469	0.345925
		587.86	2.23e-25	1.86e-18	2.71e-11	0.197669	1	0.318052	0.344454
		587.99	1.49e-25	1.32e-18	2.08e-11	0.20408	1	0.316637	0.342984
		588.12	9.92e-26	9.37e-19	1.6e-11	0.210631	1	0.315223	0.341515
		588.25	6.61e-26	6.63e-19	1.22e-11	0.217324	1	0.31381	0.340046
		588.38	4.39e-26	4.69e-19	9.33e-12	0.224159	1	0.312399	0.338578
		588.5	2.92e-26	3.31e-19	7.12e-12	0.231135	1	0.311097	0.337224
		588.63	1.93e-26	2.33e-19	5.42e-12	0.238253	1	0.309687	0.335757
		588.76	1.28e-26	1.64e-19	4.13e-12	0.245512	1	0.308279	0.334291
		588.89	8.45e-27	1.15e-19	3.14e-12	0.252912	1	0.306871	0.332825
		589.02	5.58e-27	8.09e-20	2.38e-12	0.260452	1	0.305465	0.33136
		589.15	3.68e-27	5.67e-20	1.8e-12	0.268132	1	0.30406	0.329896
		589.27	2.42e-27	3.97e-20	1.36e-12	0.275951	1	0.302764	0.328545
		589.4	1.59e-27	2.77e-20	1.03e-12	0.283908	1	0.301361	0.327082
		589.53	1.04e-27	1.93e-20	7.77e-13	0.292002	1	0.299959	0.32562
		589.66	6.84e-28	1.35e-20	5.85e-13	0.300231	1	0.298558	0.324158
		589.79	4.48e-28	9.37e-21	4.4e-13	0.308594	1	0.297159	0.322697
		589.92	2.92e-28	6.51e-21	3.3e-13	0.317089	1	0.29576	0.321237
		590.04	1.91e-28	4.52e-21	2.48e-13	0.325715	1	0.29447	0.319889
		590.17	1.24e-28	3.13e-21	1.86e-13	0.334469	1	0.293074	0.31843
		590.3	8.09e-29	2.16e-21	1.39e-13	0.34335	1	0.291679	0.316972
		590.43	5.26e-29	1.5e-21	1.04e-13	0.352354	1	0.290285	0.315514
		590.56	3.41e-29	1.03e-21	7.73e-14	0.36148	1	0.288892	0.314057
		590.69	2.21e-29	7.1e-22	5.76e-14	0.370725	1	0.2875	0.3126
		590.81	1.43e-29	4.89e-22	4.28e-14	0.380086	1	0.286216	0.311256
		590.94	9.23e-30	3.36e-22	3.18e-14	0.389559	1	0.284826	0.309801
		591.07	5.95e-30	2.3e-22	2.36e-14	0.399141	1	0.283437	0.308346
		591.2	3.84e-30	1.58e-22	1.74e-14	0.40883	1	0.28205	0.306892
		591.33	2.47e-30	1.08e-22	1.29e-14	0.418621	1	0.280663	0.305439
		591.46	1.58e-30	7.36e-23	9.52e-15	0.428511	1	0.279278	0.303986
		591.58	1.02e-30	5.02e-23	7.02e-15	0.438495	1	0.278	0.302646
		591.71	6.51e-31	3.42e-23	5.17e-15	0.448569	1	0.276616	0.301194
		591.84	4.16e-31	2.32e-23	3.8e-15	0.458729	1	0.275234	0.299743
		591.97	2.66e-31	1.58e-23	2.79e-15	0.46897	1	0.273853	0.298293
		592.1	1.69e-31	1.07e-23	2.04e-15	0.479288	1	0.272473	0.296843
		592.23	1.08e-31	7.24e-24	1.5e-15	0.489678	1	0.271094	0.295394
		592.35	6.86e-32	4.9e-24	1.09e-15	0.500134	1	0.269822	0.294057
		592.48	4.36e-32	3.3e-24	7.98e-16	0.510651	1	0.268445	0.29261
		592.61	2.76e-32	2.23e-24	5.82e-16	0.521224	1	0.26707	0.291162
		592.74	1.75e-32	1.5e-24	4.23e-16	0.531847	1	0.265695	0.289716
		592.87	1.11e-32	1.01e-24	3.08e-16	0.542514	1	0.264321	0.28827
		593	6.98e-33	6.77e-25	2.23e-16	0.55322	1	0.262949	0.286825
		593.12	4.4e-33	4.54e-25	1.62e-16	0.563958	1	0.261683	0.285491
		593.25	2.77e-33	3.04e-25	1.17e-16	0.574722	1	0.260312	0.284047
		593.38	1.74e-33	2.03e-25	8.46e-17	0.585506	1	0.258943	0.282604
		593.51	1.09e-33	1.35e-25	6.1e-17	0.596303	1	0.257575	0.281161
		593.64	6.86e-34	9.02e-26	4.4e-17	0.607106	1	0.256207	0.279719
		593.76	4.29e-34	6.01e-26	3.16e-17	0.617909	1	0.254946	0.278389
		593.89	2.68e-34	3.99e-26	2.27e-17	0.628705	1	0.253581	0.276948
		594.02	1.67e-34	2.65e-26	1.63e-17	0.639486	1	0.252217	0.275507
		594.15	1.04e-34	1.75e-26	1.17e-17	0.650246	1	0.250854	0.274068
		594.28	6.49e-35	1.16e-26	8.36e-18	0.660977	1	0.249492	0.272629
		594.41	4.04e-35	7.67e-27	5.97e-18	0.671672	1	0.248131	0.27119
		594.53	2.5e-35	5.06e-27	4.26e-18	0.682324	1	0.246876	0.269863
		594.66	1.55e-35	3.34e-27	3.03e-18	0.692924	1	0.245517	0.268426
		594.79	9.6e-36	2.19e-27	2.16e-18	0.703466	1	0.24416	0.266989
		594.92	5.93e-36	1.44e-27	1.53e-18	0.713942	1	0.242803	0.265554
		595.05	3.66e-36	9.46e-28	1.09e-18	0.724344	1	0.241448	0.264118
		595.18	2.26e-36	6.19e-28	7.7e-19	0.734664	1	0.240093	0.262684
		595.3	1.39e-36	4.05e-28	5.44e-19	0.744895	1	0.238844	0.26136
		595.43	8.53e-37	2.65e-28	3.84e-19	0.755029	1	0.237491	0.259926
		595.56	5.23e-37	1.73e-28	2.71e-19	0.765058	1	0.23614	0.258494
		595.69	3.2e-37	1.12e-28	1.91e-19	0.774974	1	0.234789	0.257061
		595.82	1.96e-37	7.31e-29	1.34e-19	0.784769	1	0.23344	0.25563
		595.94	1.2e-37	4.75e-29	9.42e-20	0.794437	1	0.232196	0.254309
		596.07	7.31e-38	3.08e-29	6.61e-20	0.803968	1	0.230848	0.252878
		596.2	4.45e-38	2e-29	4.63e-20	0.813355	1	0.229502	0.251449
		596.33	2.71e-38	1.29e-29	3.23e-20	0.822591	1	0.228157	0.25002
		596.46	1.64e-38	8.33e-30	2.26e-20	0.831668	1	0.226813	0.248591
		596.59	9.97e-39	5.37e-30	1.57e-20	0.840579	1	0.22547	0.247163
		596.71	6.04e-39	3.46e-30	1.1e-20	0.849315	1	0.224231	0.245846
		596.84	3.65e-39	2.22e-30	7.62e-21	0.85787	1	0.22289	0.244419
		596.97	2.21e-39	1.43e-30	5.29e-21	0.866236	1	0.22155	0.242993
		597.1	1.33e-39	9.16e-31	3.66e-21	0.874406	1	0.220211	0.241568
		597.23	8.01e-40	5.86e-31	2.54e-21	0.882373	1	0.218874	0.240143
		597.35	4.82e-40	3.75e-31	1.75e-21	0.89013	1	0.21764	0.238828
		597.48	2.89e-40	2.39e-31	1.21e-21	0.897671	1	0.216304	0.237404
		597.61	1.73e-40	1.53e-31	8.34e-22	0.904988	1	0.214969	0.235981
		597.74	1.04e-40	9.71e-32	5.74e-22	0.912075	1	0.213635	0.234559
		597.87	6.21e-41	6.17e-32	3.94e-22	0.918927	1	0.212303	0.233137
		598	3.71e-41	3.92e-32	2.71e-22	0.925536	1	0.210971	0.231716
		598.12	2.21e-41	2.48e-32	1.85e-22	0.931897	1	0.209743	0.230405
		598.25	1.32e-41	1.57e-32	1.27e-22	0.938004	1	0.208413	0.228985
		598.38	7.82e-42	9.93e-33	8.67e-23	0.943851	1	0.207084	0.227565
		598.51	4.64e-42	6.27e-33	5.92e-23	0.949433	1	0.205757	0.226147
		598.64	2.75e-42	3.95e-33	4.03e-23	0.954746	1	0.20443	0.224729
		598.76	1.63e-42	2.49e-33	2.74e-23	0.959784	1	0.203207	0.22342
		598.89	9.62e-43	1.56e-33	1.86e-23	0.964542	1	0.201882	0.222003
		599.02	5.68e-43	9.81e-34	1.26e-23	0.969016	1	0.200559	0.220587
		599.15	3.35e-43	6.15e-34	8.56e-24	0.973202	1	0.199236	0.219171
		599.28	1.97e-43	3.85e-34	5.79e-24	0.977096	1	0.197915	0.217756
		599.41	1.16e-43	2.4e-34	3.91e-24	0.980694	1	0.196594	0.216342
		599.53	6.8e-44	1.5e-34	2.64e-24	0.983994	1	0.195376	0.215036
		599.66	3.98e-44	9.34e-35	1.78e-24	0.986991	1	0.194058	0.213623
		599.79	2.33e-44	5.81e-35	1.2e-24	0.989683	1	0.192741	0.21221
		599.92	1.36e-44	3.61e-35	8.03e-25	0.992068	1	0.191424	0.210798
		600.05	7.95e-45	2.24e-35	5.39e-25	0.994143	1	0.190109	0.209387
		600.17	4.63e-45	1.39e-35	3.61e-25	0.995906	1	0.188896	0.208085
		600.3	2.69e-45	8.58e-36	2.41e-25	0.997356	1	0.187582	0.206674
		600.43	1.56e-45	5.3e-36	1.61e-25	0.998491	1	0.18627	0.205265
		600.56	9.08e-46	3.27e-36	1.07e-25	0.999311	1	0.184959	0.203855
		600.69	5.26e-46	2.01e-36	7.16e-26	0.999813	1	0.183648	0.202447
		600.81	3.04e-46	1.24e-36	4.76e-26	0.999999	1	0.18244	0.201147
		600.94	1.76e-46	7.61e-37	3.16e-26	0.999867	1	0.181131	0.19974
		601.07	1.01e-46	4.67e-37	2.09e-26	0.999418	1	0.179824	0.198333
		601.2	5.84e-47	2.86e-37	1.39e-26	0.998653	1	0.178518	0.196927
		601.33	3.36e-47	1.75e-37	9.17e-27	0.997571	1	0.177212	0.195522
		601.45	1.93e-47	1.07e-37	6.05e-27	0.996174	1	0.176008	0.194225
		601.58	1.11e-47	6.51e-38	3.99e-27	0.994464	1	0.174705	0.192821
		601.71	6.34e-48	3.96e-38	2.63e-27	0.992442	1	0.173403	0.191417
		601.84	3.62e-48	2.41e-38	1.73e-27	0.990109	1	0.172101	0.190014
		601.97	2.07e-48	1.46e-38	1.13e-27	0.987469	1	0.170801	0.188612
		602.09	1.18e-48	8.87e-39	7.43e-28	0.984524	1	0.169602	0.187318
		602.22	6.72e-49	5.37e-39	4.86e-28	0.981275	1	0.168303	0.185916
		602.35	3.82e-49	3.25e-39	3.18e-28	0.977727	1	0.167006	0.184516
		602.48	2.17e-49	1.96e-39	2.08e-28	0.973883	1	0.16571	0.183115
		602.61	1.23e-49	1.18e-39	1.35e-28	0.969746	1	0.164414	0.181716
		602.73	6.97e-50	7.11e-40	8.8e-29	0.965321	1	0.16322	0.180425
		602.86	3.94e-50	4.28e-40	5.72e-29	0.960611	1	0.161926	0.179026
		602.99	2.22e-50	2.57e-40	3.71e-29	0.95562	1	0.160634	0.177629
		603.12	1.25e-50	1.54e-40	2.41e-29	0.950354	1	0.159342	0.176231
		603.25	7.06e-51	9.21e-41	1.56e-29	0.944817	1	0.158052	0.174835
		603.38	3.97e-51	5.5e-41	1.01e-29	0.939014	1	0.156763	0.173439
		603.5	2.23e-51	3.28e-41	6.49e-30	0.932951	1	0.155573	0.172151
		603.63	1.25e-51	1.96e-41	4.18e-30	0.926633	1	0.154286	0.170756
		603.76	6.99e-52	1.16e-41	2.69e-30	0.920065	1	0.152999	0.169362
		603.89	3.91e-52	6.92e-42	1.73e-30	0.913255	1	0.151714	0.167968
		604.01	2.18e-52	4.11e-42	1.11e-30	0.906207	1	0.150528	0.166683
		604.14	1.22e-52	2.43e-42	7.1e-31	0.898928	1	0.149245	0.16529
		604.27	6.76e-53	1.44e-42	4.54e-31	0.891425	1	0.147962	0.163898
		604.4	3.76e-53	8.51e-43	2.9e-31	0.883704	1	0.14668	0.162507
		604.53	2.09e-53	5.02e-43	1.85e-31	0.875772	1	0.1454	0.161117
		604.65	1.16e-53	2.96e-43	1.18e-31	0.867636	1	0.144219	0.159833
		604.78	6.4e-54	1.74e-43	7.5e-32	0.859302	1	0.14294	0.158444
		604.91	3.53e-54	1.02e-43	4.76e-32	0.850779	1	0.141662	0.157055
		605.04	1.95e-54	6e-44	3.02e-32	0.842073	1	0.140386	0.155667
		605.17	1.07e-54	3.51e-44	1.91e-32	0.833192	1	0.13911	0.154279
		605.29	5.91e-55	2.06e-44	1.21e-32	0.824143	1	0.137933	0.152999
		605.42	3.25e-55	1.2e-44	7.64e-33	0.814933	1	0.136659	0.151612
		605.55	1.78e-55	7e-45	4.82e-33	0.805571	1	0.135386	0.150226
		605.68	9.76e-56	4.08e-45	3.04e-33	0.796063	1	0.134115	0.148841
		605.81	5.34e-56	2.37e-45	1.91e-33	0.786419	1	0.132844	0.147456
		605.93	2.92e-56	1.38e-45	1.2e-33	0.776644	1	0.131672	0.146178
		606.06	1.59e-56	7.99e-46	7.51e-34	0.766748	1	0.130403	0.144795
		606.19	8.67e-57	4.63e-46	4.7e-34	0.756738	1	0.129135	0.143412
		606.32	4.72e-57	2.68e-46	2.94e-34	0.746621	1	0.127868	0.142029
		606.45	2.56e-57	1.55e-46	1.84e-34	0.736406	1	0.126601	0.140648
		606.57	1.39e-57	8.91e-47	1.14e-34	0.726101	1	0.125434	0.139373
		606.7	7.52e-58	5.13e-47	7.13e-35	0.715712	1	0.12417	0.137992
		606.83	4.07e-58	2.95e-47	4.43e-35	0.705248	1	0.122906	0.136612
		606.96	2.2e-58	1.69e-47	2.75e-35	0.694717	1	0.121644	0.135232
		607.09	1.19e-58	9.72e-48	1.7e-35	0.684126	1	0.120383	0.133853
		607.21	6.38e-59	5.56e-48	1.06e-35	0.673482	1	0.119219	0.132581
		607.34	3.43e-59	3.18e-48	6.52e-36	0.662794	1	0.11796	0.131203
		607.47	1.84e-59	1.82e-48	4.02e-36	0.652069	1	0.116702	0.129826
		607.6	9.88e-60	1.03e-48	2.48e-36	0.641313	1	0.115444	0.12845
		607.72	5.29e-60	5.89e-49	1.53e-36	0.630535	1	0.114284	0.127179
		607.85	2.83e-60	3.35e-49	9.38e-37	0.619742	1	0.113029	0.125804
		607.98	1.51e-60	1.9e-49	5.76e-37	0.608939	1	0.111774	0.124429
		608.11	8.05e-61	1.08e-49	3.53e-37	0.598136	1	0.110521	0.123055
		608.24	4.29e-61	6.1e-50	2.16e-37	0.587337	1	0.109268	0.121681
		608.36	2.28e-61	3.45e-50	1.32e-37	0.576551	1	0.108112	0.120413
		608.49	1.21e-61	1.95e-50	8.05e-38	0.565783	1	0.106862	0.119041
		608.62	6.41e-62	1.1e-50	4.9e-38	0.55504	1	0.105612	0.117669
		608.75	3.39e-62	6.17e-51	2.98e-38	0.544328	1	0.104363	0.116297
		608.88	1.79e-62	3.47e-51	1.81e-38	0.533654	1	0.103115	0.114927
		609	9.47e-63	1.95e-51	1.1e-38	0.523023	1	0.101964	0.113662
		609.13	4.99e-63	1.09e-51	6.66e-39	0.512441	1	0.100718	0.112292
		609.26	2.63e-63	6.1e-52	4.03e-39	0.501914	1	0.0994725	0.110923
		609.39	1.38e-63	3.41e-52	2.43e-39	0.491447	1	0.0982283	0.109554
		609.51	7.24e-64	1.9e-52	1.47e-39	0.481046	1	0.0970806	0.108292
		609.64	3.8e-64	1.06e-52	8.85e-40	0.470715	1	0.0958383	0.106924
		609.77	1.99e-64	5.9e-53	5.32e-40	0.460461	1	0.0945969	0.105558
		609.9	1.04e-64	3.28e-53	3.2e-40	0.450287	1	0.0933564	0.104191
		610.03	5.42e-65	1.82e-53	1.92e-40	0.440197	1	0.0921169	0.102826
		610.15	2.82e-65	1.01e-53	1.15e-40	0.430198	1	0.0909736	0.101566
		610.28	1.47e-65	5.57e-54	6.87e-41	0.420292	1	0.0897359	0.100201
		610.41	7.63e-66	3.08e-54	4.1e-41	0.410484	1	0.0884992	0.0988371
		610.54	3.96e-66	1.7e-54	2.45e-41	0.400778	1	0.0872634	0.0974737
		610.67	2.05e-66	9.35e-55	1.46e-41	0.391177	1	0.0860286	0.0961109
		610.79	1.06e-66	5.14e-55	8.66e-42	0.381685	1	0.0848896	0.0948535
		610.92	5.48e-67	2.82e-55	5.14e-42	0.372305	1	0.0836566	0.0934918
		611.05	2.83e-67	1.55e-55	3.05e-42	0.36304	1	0.0824245	0.0921307
		611.18	1.46e-67	8.48e-56	1.8e-42	0.353894	1	0.0811934	0.0907702
		611.3	7.49e-68	4.64e-56	1.07e-42	0.344869	1	0.0800578	0.0895148
		611.43	3.85e-68	2.53e-56	6.3e-43	0.335967	1	0.0788285	0.0881554
		611.56	1.97e-68	1.38e-56	3.71e-43	0.327191	1	0.0776001	0.0867966
		611.69	1.01e-68	7.52e-57	2.19e-43	0.318543	1	0.0763727	0.0854383
		611.82	5.17e-69	4.09e-57	1.29e-43	0.310026	1	0.0751462	0.0840807
		611.94	2.64e-69	2.22e-57	7.54e-44	0.30164	1	0.0740149	0.0828279
		612.07	1.35e-69	1.2e-57	4.42e-44	0.293388	1	0.0727902	0.0814714
		612.2	6.85e-70	6.52e-58	2.59e-44	0.285272	1	0.0715664	0.0801154
		612.33	3.48e-70	3.52e-58	1.51e-44	0.277291	1	0.0703436	0.07876
		612.45	1.77e-70	1.9e-58	8.83e-45	0.269449	1	0.0692157	0.0775093
		612.58	8.97e-71	1.03e-58	5.15e-45	0.261745	1	0.0679947	0.076155
		612.71	4.54e-71	5.52e-59	3e-45	0.254181	1	0.0667746	0.0748013
		612.84	2.3e-71	2.97e-59	1.74e-45	0.246758	1	0.0655554	0.0734481
		612.97	1.16e-71	1.59e-59	1.01e-45	0.239475	1	0.0643372	0.0720955
		613.09	5.85e-72	8.54e-60	5.85e-46	0.232333	1	0.0632135	0.0708475
		613.22	2.94e-72	4.57e-60	3.39e-46	0.225333	1	0.0619971	0.069496
		613.35	1.48e-72	2.44e-60	1.96e-46	0.218474	1	0.0607815	0.0681451
		613.48	7.43e-73	1.3e-60	1.13e-46	0.211757	1	0.059567	0.0667948
		613.6	3.72e-73	6.95e-61	6.51e-47	0.205181	1	0.0584466	0.0655488
		613.73	1.86e-73	3.7e-61	3.74e-47	0.198747	1	0.0572338	0.0641996
		613.86	9.32e-74	1.97e-61	2.15e-47	0.192453	1	0.0560219	0.0628509
		613.99	4.65e-74	1.04e-61	1.23e-47	0.186299	1	0.054811	0.0615028
		614.11	2.32e-74	5.53e-62	7.07e-48	0.180285	1	0.053694	0.0602589
		614.24	1.15e-74	2.92e-62	4.04e-48	0.17441	1	0.0524848	0.0589119
		614.37	5.73e-75	1.55e-62	2.31e-48	0.168672	1	0.0512765	0.0575655
		614.5	2.84e-75	8.15e-63	1.32e-48	0.163072	1	0.0500692	0.0562197
		614.63	1.41e-75	4.3e-63	7.51e-49	0.157607	1	0.0488628	0.0548744
		614.75	6.98e-76	2.26e-63	4.27e-49	0.152278	1	0.04775	0.0536331
		614.88	3.45e-76	1.19e-63	2.43e-49	0.147081	1	0.0465453	0.0522889
		615.01	1.7e-76	6.23e-64	1.38e-49	0.142018	1	0.0453416	0.0509453
		615.14	8.38e-77	3.26e-64	7.79e-50	0.137085	1	0.0441387	0.0496022
		615.26	4.12e-77	1.71e-64	4.41e-50	0.132281	1	0.0430292	0.048363
		615.39	2.03e-77	8.92e-65	2.49e-50	0.127605	1	0.0418282	0.047021
		615.52	9.94e-78	4.65e-65	1.4e-50	0.123055	1	0.040628	0.0456796
		615.65	4.87e-78	2.42e-65	7.9e-51	0.11863	1	0.0394288	0.0443388
		615.77	2.38e-78	1.26e-65	4.44e-51	0.114328	1	0.0383226	0.0431016
		615.9	1.16e-78	6.54e-66	2.49e-51	0.110147	1	0.0371251	0.0417618
		616.03	5.68e-79	3.39e-66	1.4e-51	0.106085	1	0.0359285	0.0404227
		616.16	2.77e-79	1.76e-66	7.83e-52	0.10214	1	0.0347328	0.039084
		616.28	1.34e-79	9.09e-67	4.38e-52	0.0983114	1	0.0336299	0.0378489
		616.41	6.53e-80	4.69e-67	2.44e-52	0.0945958	1	0.032436	0.0365114
		616.54	3.17e-80	2.42e-67	1.36e-52	0.0909919	1	0.031243	0.0351744
		616.67	1.53e-80	1.25e-67	7.59e-53	0.0874974	1	0.0300509	0.033838
		616.8	7.42e-81	6.41e-68	4.22e-53	0.0841104	1	0.0288597	0.0325022
		616.92	3.58e-81	3.29e-68	2.34e-53	0.080829	1	0.0277609	0.0312696
		617.05	1.73e-81	1.69e-68	1.3e-53	0.0776508	1	0.0265714	0.0299348
		617.18	8.32e-82	8.64e-69	7.18e-54	0.074574	1	0.0253828	0.0286006
		617.31	4e-82	4.42e-69	3.97e-54	0.0715964	1	0.0241952	0.027267
		617.43	1.92e-82	2.25e-69	2.19e-54	0.0687159	1	0.0230996	0.0260365
		617.56	9.22e-83	1.15e-69	1.21e-54	0.0659303	1	0.0219137	0.0247039
		617.69	4.41e-83	5.85e-70	6.65e-55	0.0632376	1	0.0207287	0.0233719
		617.82	2.11e-83	2.97e-70	3.65e-55	0.0606356	1	0.0195445	0.0220405
		617.94	1.01e-83	1.51e-70	2e-55	0.0581222	1	0.0184522	0.020812
		618.07	4.8e-84	7.65e-71	1.1e-55	0.0556953	1	0.0172698	0.0194816
		618.2	2.29e-84	3.87e-71	6.01e-56	0.0533529	1	0.0160883	0.0181518
		618.33	1.09e-84	1.96e-71	3.29e-56	0.0510927	1	0.0149077	0.0168226
		618.45	5.16e-85	9.88e-72	1.79e-56	0.0489128	1	0.0138186	0.0155961
		618.58	2.45e-85	4.98e-72	9.77e-57	0.046811	1	0.0126397	0.014268
		618.71	1.16e-85	2.51e-72	5.31e-57	0.0447853	1	0.0114617	0.0129404
		618.84	5.47e-86	1.26e-72	2.89e-57	0.0428337	1	0.0102846	0.0116133
		618.96	2.58e-86	6.32e-73	1.57e-57	0.0409541	1	0.00919875	0.0103888
		619.09	1.22e-86	3.17e-73	8.49e-58	0.0391446	1	0.00802333	0.00906287
		619.22	5.73e-87	1.58e-73	4.59e-58	0.0374032	1	0.00684879	0.00773746
		619.35	2.69e-87	7.92e-74	2.48e-58	0.0357279	1	0.00567514	0.0064126
		619.47	1.26e-87	3.95e-74	1.34e-58	0.0341168	1	0.00459256	0.00519015
		619.6	5.92e-88	1.97e-74	7.21e-59	0.032568	1	0.00342062	0.00386636
		619.73	2.77e-88	9.8e-75	3.88e-59	0.0310797	1	0.00224955	0.00254312
		619.86	1.29e-88	4.87e-75	2.08e-59	0.0296499	1	0.00107938	0.00122044
		619.98	6.04e-89	2.41e-75	1.12e-59	0.028277	1	0	0
		wavelength	Scatter	wavelength	Solution	Wavelength	Data
	Model Fit	535.05	3.42246	535.05	3.42246	535.05	3.4
		535.18	3.42219	535.18	3.42219	535.18	3.44
		535.31	3.42192	535.31	3.42193	535.31	3.43
		535.44	3.42167	535.44	3.42167	535.44	3.47
		535.57	3.42141	535.57	3.42141	535.57	3.43
		535.69	3.42117	535.69	3.42118	535.69	3.45
		535.82	3.42092	535.82	3.42092	535.82	3.46
		535.95	3.42067	535.95	3.42068	535.95	3.45
		536.08	3.42043	536.08	3.42043	536.08	3.43
		536.21	3.42018	536.21	3.42018	536.21	3.39
		536.34	3.41994	536.34	3.41995	536.34	3.39
		536.47	3.4197	536.47	3.41971	536.47	3.42
		536.6	3.41947	536.6	3.41948	536.6	3.4
		536.73	3.41924	536.73	3.41925	536.73	3.4
		536.86	3.41901	536.86	3.41903	536.86	3.43
		536.99	3.41879	536.99	3.4188	536.99	3.47
		537.12	3.41856	537.12	3.41858	537.12	3.39
		537.25	3.41835	537.25	3.41837	537.25	3.44
		537.38	3.41813	537.38	3.41815	537.38	3.43
		537.51	3.41792	537.51	3.41795	537.51	3.44
		537.64	3.41771	537.64	3.41774	537.64	3.42
		537.77	3.4175	537.77	3.41754	537.77	3.39
		537.9	3.4173	537.9	3.41734	537.9	3.43
		538.03	3.4171	538.03	3.41715	538.03	3.38
		538.15	3.41692	538.15	3.41698	538.15	3.41
		538.28	3.41672	538.28	3.41679	538.28	3.43
		538.41	3.41653	538.41	3.41661	538.41	3.41
		538.54	3.41634	538.54	3.41644	538.54	3.39
		538.67	3.41616	538.67	3.41626	538.67	3.43
		538.8	3.41597	538.8	3.4161	538.8	3.41
		538.93	3.4158	538.93	3.41594	538.93	3.44
		539.06	3.41562	539.06	3.41578	539.06	3.43
		539.19	3.41544	539.19	3.41563	539.19	3.41
		539.32	3.41527	539.32	3.41549	539.32	3.43
		539.45	3.41511	539.45	3.41536	539.45	3.41
		539.58	3.41494	539.58	3.41523	539.58	3.39
		539.71	3.41478	539.71	3.4151	539.71	3.45
		539.84	3.41462	539.84	3.41499	539.84	3.4
		539.97	3.41447	539.97	3.41489	539.97	3.41
		540.1	3.41432	540.1	3.41479	540.1	3.48
		540.23	3.41417	540.23	3.41471	540.23	3.42
		540.35	3.41403	540.35	3.41465	540.35	3.41
		540.48	3.41389	540.48	3.41458	540.48	3.4
		540.61	3.41374	540.61	3.41453	540.61	3.43
		540.74	3.41361	540.74	3.41449	540.74	3.4
		540.87	3.41347	540.87	3.41447	540.87	3.4
		541	3.41334	541	3.41446	541	3.41
		541.13	3.41321	541.13	3.41447	541.13	3.42
		541.26	3.41308	541.26	3.4145	541.26	3.41
		541.39	3.41296	541.39	3.41455	541.39	3.39
		541.52	3.41283	541.52	3.41462	541.52	3.41
		541.65	3.41272	541.65	3.41471	541.65	3.42
		541.78	3.41261	541.78	3.41483	541.78	3.44
		541.91	3.41249	541.91	3.41497	541.91	3.42
		542.04	3.41238	542.04	3.41514	542.04	3.43
		542.17	3.41228	542.17	3.41534	542.17	3.43
		542.3	3.41217	542.3	3.41557	542.3	3.4
		542.43	3.41207	542.43	3.41584	542.43	3.46
		542.55	3.41198	542.55	3.41615	542.55	3.41
		542.68	3.41189	542.68	3.41649	542.68	3.42
		542.81	3.4118	542.81	3.41687	542.81	3.39
		542.94	3.41171	542.94	3.4173	542.94	3.4
		543.07	3.41162	543.07	3.41777	543.07	3.43
		543.2	3.41154	543.2	3.41829	543.2	3.41
		543.33	3.41145	543.33	3.41886	543.33	3.42
		543.46	3.41138	543.46	3.41949	543.46	3.43
		543.59	3.4113	543.59	3.42018	543.59	3.43
		543.72	3.41123	543.72	3.42092	543.72	3.44
		543.85	3.41116	543.85	3.42173	543.85	3.44
		543.98	3.41109	543.98	3.42261	543.98	3.4
		544.11	3.41103	544.11	3.42356	544.11	3.4
		544.24	3.41097	544.24	3.42457	544.24	3.42
		544.37	3.41091	544.37	3.42567	544.37	3.41
		544.5	3.41086	544.5	3.42684	544.5	3.42
		544.62	3.41081	544.62	3.42809	544.62	3.4
		544.75	3.41076	544.75	3.42942	544.75	3.41
		544.88	3.41071	544.88	3.43084	544.88	3.43
		545.01	3.41067	545.01	3.43234	545.01	3.41
		545.14	3.41062	545.14	3.43393	545.14	3.41
		545.27	3.41059	545.27	3.43562	545.27	3.42
		545.4	3.41055	545.4	3.4374	545.4	3.44
		545.53	3.41052	545.53	3.43926	545.53	3.42
		545.66	3.41049	545.66	3.44123	545.66	3.46
		545.79	3.41046	545.79	3.44329	545.79	3.4
		545.92	3.41044	545.92	3.44545	545.92	3.44
		546.05	3.41041	546.05	3.44771	546.05	3.47
		546.18	3.41039	546.18	3.45005	546.18	3.45
		546.31	3.41038	546.31	3.4525	546.31	3.4
		546.43	3.41036	546.43	3.45503	546.43	3.47
		546.56	3.41035	546.56	3.45767	546.56	3.46
		546.69	3.41034	546.69	3.46038	546.69	3.46
		546.82	3.41034	546.82	3.46319	546.82	3.47
		546.95	3.41033	546.95	3.46608	546.95	3.48
		547.08	3.41033	547.08	3.46905	547.08	3.5
		547.21	3.41033	547.21	3.4721	547.21	3.45
		547.34	3.41034	547.34	3.47523	547.34	3.47
		547.47	3.41035	547.47	3.47842	547.47	3.5
		547.6	3.41036	547.6	3.48167	547.6	3.47
		547.73	3.41037	547.73	3.48498	547.73	3.48
		547.86	3.41039	547.86	3.48835	547.86	3.5
		547.99	3.4104	547.99	3.49176	547.99	3.5
		548.12	3.41043	548.12	3.49521	548.12	3.45
		548.24	3.41045	548.24	3.49868	548.24	3.48
		548.37	3.41048	548.37	3.50218	548.37	3.48
		548.5	3.4105	548.5	3.5057	548.5	3.49
		548.63	3.41053	548.63	3.50923	548.63	3.52
		548.76	3.41057	548.76	3.51275	548.76	3.46
		548.89	3.41061	548.89	3.51627	548.89	3.51
		549.02	3.41064	549.02	3.51977	549.02	3.52
		549.15	3.41069	549.15	3.52325	549.15	3.53
		549.28	3.41073	549.28	3.52669	549.28	3.52
		549.41	3.41078	549.41	3.53009	549.41	3.53
		549.54	3.41083	549.54	3.53344	549.54	3.53
		549.67	3.41088	549.67	3.53674	549.67	3.54
		549.8	3.41094	549.8	3.53996	549.8	3.54
		549.93	3.41099	549.93	3.54312	549.93	3.54
		550.05	3.41105	550.05	3.54618	550.05	3.56
		550.18	3.41111	550.18	3.54917	550.18	3.58
		550.31	3.41118	550.31	3.55206	550.31	3.56
		550.44	3.41125	550.44	3.55485	550.44	3.54
		550.57	3.41132	550.57	3.55753	550.57	3.53
		550.7	3.41139	550.7	3.56011	550.7	3.56
		550.83	3.41146	550.83	3.56256	550.83	3.57
		550.96	3.41154	550.96	3.5649	550.96	3.56
		551.09	3.41162	551.09	3.56711	551.09	3.53
		551.22	3.41171	551.22	3.5692	551.22	3.59
		551.35	3.4118	551.35	3.57116	551.35	3.57
		551.48	3.41189	551.48	3.57298	551.48	3.62
		551.61	3.41197	551.61	3.57468	551.61	3.6
		551.73	3.41206	551.73	3.57623	551.73	3.59
		551.86	3.41216	551.86	3.57767	551.86	3.6
		551.99	3.41226	551.99	3.57897	551.99	3.56
		552.12	3.41236	552.12	3.58014	552.12	3.64
		552.25	3.41246	552.25	3.58118	552.25	3.58
		552.38	3.41257	552.38	3.5821	552.38	3.61
		552.51	3.41268	552.51	3.5829	552.51	3.61
		552.64	3.41279	552.64	3.58358	552.64	3.6
		552.77	3.41291	552.77	3.58415	552.77	3.61
		552.9	3.41302	552.9	3.58461	552.9	3.57
		553.03	3.41314	553.03	3.58496	553.03	3.59
		553.16	3.41326	553.16	3.58521	553.16	3.54
		553.28	3.41338	553.28	3.58537	553.28	3.61
		553.41	3.4135	553.41	3.58544	553.41	3.58
		553.54	3.41364	553.54	3.58543	553.54	3.56
		553.67	3.41376	553.67	3.58535	553.67	3.61
		553.8	3.4139	553.8	3.5852	553.8	3.56
		553.93	3.41403	553.93	3.58499	553.93	3.63
		554.06	3.41417	554.06	3.58472	554.06	3.63
		554.19	3.41432	554.19	3.58441	554.19	3.58
		554.32	3.41446	554.32	3.58406	554.32	3.58
		554.45	3.4146	554.45	3.58367	554.45	3.59
		554.58	3.41476	554.58	3.58327	554.58	3.57
		554.71	3.41491	554.71	3.58284	554.71	3.58
		554.83	3.41505	554.83	3.58239	554.83	3.55
		554.96	3.41521	554.96	3.58194	554.96	3.57
		555.09	3.41537	555.09	3.58151	555.09	3.59
		555.22	3.41553	555.22	3.58108	555.22	3.55
		555.35	3.41569	555.35	3.58067	555.35	3.58
		555.48	3.41586	555.48	3.58029	555.48	3.56
		555.61	3.41602	555.61	3.57994	555.61	3.56
		555.74	3.4162	555.74	3.57963	555.74	3.57
		555.87	3.41637	555.87	3.57937	555.87	3.58
		556	3.41655	556	3.57916	556	3.57
		556.13	3.41673	556.13	3.57901	556.13	3.55
		556.26	3.4169	556.26	3.57893	556.26	3.56
		556.38	3.41707	556.38	3.57891	556.38	3.56
		556.51	3.41726	556.51	3.57899	556.51	3.56
		556.64	3.41745	556.64	3.57916	556.64	3.57
		556.77	3.41764	556.77	3.57942	556.77	3.57
		556.9	3.41783	556.9	3.57978	556.9	3.57
		557.03	3.41803	557.03	3.58025	557.03	3.57
		557.16	3.41822	557.16	3.58083	557.16	3.58
		557.29	3.41842	557.29	3.58154	557.29	3.55
		557.42	3.41863	557.42	3.58237	557.42	3.59
		557.55	3.41883	557.55	3.58333	557.55	3.57
		557.68	3.41904	557.68	3.58443	557.68	3.58
		557.8	3.41923	557.8	3.58566	557.8	3.6
		557.93	3.41945	557.93	3.58705	557.93	3.54
		558.06	3.41966	558.06	3.58858	558.06	3.55
		558.19	3.41987	558.19	3.59027	558.19	3.57
		558.32	3.42009	558.32	3.59213	558.32	3.57
		558.45	3.42031	558.45	3.59414	558.45	3.57
		558.58	3.42054	558.58	3.59631	558.58	3.6
		558.71	3.42077	558.71	3.59865	558.71	3.64
		558.84	3.42099	558.84	3.60115	558.84	3.61
		558.97	3.42122	558.97	3.60381	558.97	3.61
		559.1	3.42146	559.1	3.60664	559.1	3.61
		559.22	3.42167	559.22	3.60961	559.22	3.61
		559.35	3.42191	559.35	3.61276	559.35	3.61
		559.48	3.42215	559.48	3.61605	559.48	3.66
		559.61	3.42239	559.61	3.6195	559.61	3.63
		559.74	3.42264	559.74	3.62309	559.74	3.66
		559.87	3.42288	559.87	3.62682	559.87	3.62
		560	3.42314	560	3.63067	560	3.65
		560.13	3.42338	560.13	3.63464	560.13	3.68
		560.26	3.42364	560.26	3.63872	560.26	3.68
		560.39	3.42389	560.39	3.64289	560.39	3.66
		560.51	3.42413	560.51	3.64713	560.51	3.7
		560.64	3.4244	560.64	3.65147	560.64	3.66
		560.77	3.42466	560.77	3.65585	560.77	3.67
		560.9	3.42492	560.9	3.66027	560.9	3.68
		561.03	3.42519	561.03	3.66472	561.03	3.69
		561.16	3.42546	561.16	3.66918	561.16	3.68
		561.29	3.42573	561.29	3.67362	561.29	3.7
		561.42	3.42601	561.42	3.67804	561.42	3.69
		561.55	3.42628	561.55	3.6824	561.55	3.69
		561.68	3.42656	561.68	3.6867	561.68	3.67
		561.81	3.42684	561.81	3.69091	561.81	3.73
		561.93	3.4271	561.93	3.695	561.93	3.71
		562.06	3.42739	562.06	3.69897	562.06	3.71
		562.19	3.42768	562.19	3.7028	562.19	3.71
		562.32	3.42797	562.32	3.70646	562.32	3.71
		562.45	3.42826	562.45	3.70994	562.45	3.71
		562.58	3.42855	562.58	3.71321	562.58	3.69
		562.71	3.42885	562.71	3.71625	562.71	3.72
		562.84	3.42915	562.84	3.71906	562.84	3.71
		562.97	3.42945	562.97	3.72161	562.97	3.73
		563.1	3.42975	563.1	3.72388	563.1	3.74
		563.22	3.43004	563.22	3.72584	563.22	3.73
		563.35	3.43035	563.35	3.72752	563.35	3.74
		563.48	3.43065	563.48	3.72889	563.48	3.77
		563.61	3.43097	563.61	3.72993	563.61	3.73
		563.74	3.43128	563.74	3.73065	563.74	3.72
		563.87	3.4316	563.87	3.73101	563.87	3.74
		564	3.43191	564	3.73103	564	3.74
		564.13	3.43224	564.13	3.7307	564.13	3.73
		564.26	3.43256	564.26	3.73001	564.26	3.75
		564.38	3.43286	564.38	3.72894	564.38	3.72
		564.51	3.43319	564.51	3.72754	564.51	3.71
		564.64	3.43352	564.64	3.72578	564.64	3.7
		564.77	3.43385	564.77	3.72367	564.77	3.69
		564.9	3.43418	564.9	3.72122	564.9	3.71
		565.03	3.43452	565.03	3.71844	565.03	3.7
		565.16	3.43486	565.16	3.71532	565.16	3.71
		565.29	3.4352	565.29	3.71188	565.29	3.73
		565.42	3.43554	565.42	3.70814	565.42	3.72
		565.55	3.43589	565.55	3.7041	565.55	3.7
		565.67	3.43621	565.67	3.69976	565.67	3.71
		565.8	3.43656	565.8	3.69518	565.8	3.69
		565.93	3.43691	565.93	3.69035	565.93	3.71
		566.06	3.43726	566.06	3.68529	566.06	3.71
		566.19	3.43762	566.19	3.68002	566.19	3.65
		566.32	3.43798	566.32	3.67456	566.32	3.62
		566.45	3.43834	566.45	3.66892	566.45	3.68
		566.58	3.4387	566.58	3.66312	566.58	3.62
		566.71	3.43907	566.71	3.6572	566.71	3.66
		566.83	3.4394	566.83	3.65112	566.83	3.6
		566.96	3.43977	566.96	3.64499	566.96	3.6
		567.09	3.44014	567.09	3.63878	567.09	3.64
		567.22	3.44051	567.22	3.63251	567.22	3.6
		567.35	3.44089	567.35	3.62621	567.35	3.6
		567.48	3.44127	567.48	3.61989	567.48	3.62
		567.61	3.44165	567.61	3.61358	567.61	3.59
		567.74	3.44203	567.74	3.60728	567.74	3.58
		567.87	3.44241	567.87	3.60102	567.87	3.6
		567.99	3.44276	567.99	3.59479	567.99	3.58
		568.12	3.44315	568.12	3.58866	568.12	3.58
		568.25	3.44354	568.25	3.58261	568.25	3.58
		568.38	3.44393	568.38	3.57667	568.38	3.56
		568.51	3.44433	568.51	3.57083	568.51	3.53
		568.64	3.44472	568.64	3.56512	568.64	3.59
		568.77	3.44512	568.77	3.55954	568.77	3.58
		568.9	3.44552	568.9	3.55411	568.9	3.55
		569.03	3.44593	569.03	3.54883	569.03	3.55
		569.15	3.4463	569.15	3.54368	569.15	3.53
		569.28	3.4467	569.28	3.53873	569.28	3.55
		569.41	3.44711	569.41	3.53395	569.41	3.52
		569.54	3.44752	569.54	3.52935	569.54	3.52
		569.67	3.44793	569.67	3.52493	569.67	3.52
		569.8	3.44835	569.8	3.5207	569.8	3.5
		569.93	3.44876	569.93	3.51665	569.93	3.49
		570.06	3.44918	570.06	3.51279	570.06	3.53
		570.18	3.44957	570.18	3.50908	570.18	3.51
		570.31	3.44999	570.31	3.50559	570.31	3.52
		570.44	3.45041	570.44	3.50229	570.44	3.5
		570.57	3.45084	570.57	3.49917	570.57	3.51
		570.7	3.45127	570.7	3.49623	570.7	3.51
		570.83	3.4517	570.83	3.49347	570.83	3.52
		570.96	3.45213	570.96	3.49087	570.96	3.51
		571.09	3.45257	571.09	3.48845	571.09	3.47
		571.22	3.45301	571.22	3.4862	571.22	3.51
		571.34	3.45341	571.34	3.48407	571.34	3.49
		571.47	3.45385	571.47	3.48213	571.47	3.51
		571.6	3.45429	571.6	3.48034	571.6	3.49
		571.73	3.45474	571.73	3.47869	571.73	3.45
		571.86	3.45518	571.86	3.47718	571.86	3.46
		571.99	3.45563	571.99	3.47581	571.99	3.46
		572.12	3.45608	572.12	3.47456	572.12	3.49
		572.25	3.45653	572.25	3.47343	572.25	3.45
		572.37	3.45695	572.37	3.47239	572.37	3.48
		572.5	3.45741	572.5	3.47148	572.5	3.49
		572.63	3.45787	572.63	3.47068	572.63	3.47
		572.76	3.45833	572.76	3.46998	572.76	3.46
		572.89	3.45879	572.89	3.46937	572.89	3.47
		573.02	3.45925	573.02	3.46885	573.02	3.46
		573.15	3.45972	573.15	3.46841	573.15	3.45
		573.28	3.46019	573.28	3.46805	573.28	3.47
		573.4	3.46063	573.4	3.46772	573.4	3.46
		573.53	3.4611	573.53	3.46749	573.53	3.47
		573.66	3.46157	573.66	3.46733	573.66	3.47
		573.79	3.46205	573.79	3.46723	573.79	3.47
		573.92	3.46253	573.92	3.46717	573.92	3.47
		574.05	3.46301	574.05	3.46718	574.05	3.49
		574.18	3.46349	574.18	3.46722	574.18	3.44
		574.31	3.46397	574.31	3.46731	574.31	3.49
		574.43	3.46442	574.43	3.4674	574.43	3.42
		574.56	3.46491	574.56	3.46757	574.56	3.45
		574.69	3.4654	574.69	3.46777	574.69	3.45
		574.82	3.46589	574.82	3.468	574.82	3.42
		574.95	3.46638	574.95	3.46826	574.95	3.45
		575.08	3.46688	575.08	3.46854	575.08	3.46
		575.21	3.46738	575.21	3.46885	575.21	3.48
		575.34	3.46788	575.34	3.46918	575.34	3.49
[truncated: 1,010 more rows]

[truncated: 43 more sheets: Figure 2i, Figure 2j, Figure 3a, Figure 3b, Figure 3d, Figure 3c, Figure 3e, Figure 3f, Figure 3g, Figure 3h, Figure 3i, Figure 3j, Figure 3k, Figure 3l, Figure 4a, Figure 4b, Figure 4c, Figure 4d, Figure 4e, Figure 4f …]
